# Supplementary material for: An Exploratory Analysis of Differential Tear Fluid miRNAs in Patients with Parkinson’s Disease and Atypical Parkinsonian Syndromes
Source: Mol Neurobiol. 2025 Aug 4;62(12):16397–409. doi: 10.1007/s12035-025-05252-2 (PMC12559130; doi:10.1007/s12035-025-05252-2)
Supplement: Supplementary file 2 — Supplementary file2 (XLS 224 KB) [file 12035_2025_5252_MOESM2_ESM.xls]

## Sheet: PD_BP_UP
TermID	Name	Value	LogSize	Frequency	Uniqueness	Dispensability	Representative
GO:0000086	G2/M transition of mitotic cell cycle	-4.74227	1.69897	0.273988	0.96624	0.0070306	null
GO:0000082	G1/S transition of mitotic cell cycle	82	-2.62578	1.83885	0.380228	0.965592	0.831382	86
GO:0007059	chromosome segregation	7059	-3.78096	2.52892	1.88437	0.968919	0.578153	86
GO:0000122	negative regulation of transcription by RNA polymerase II	-19.271	2.96614	5.16663	0.875251	0.277964	null
GO:0006357	regulation of transcription by RNA polymerase II	6357	-16.5099	3.41514	14.5381	0.888084	0.586657	122
GO:0010628	positive regulation of gene expression	10628	-3.33676	3.07151	6.58689	0.865911	0.619482	122
GO:0010629	negative regulation of gene expression	10629	-3.00894	3.00303	5.62514	0.881892	0.651781	122
GO:0045944	positive regulation of transcription by RNA polymerase II	45944	-18.7093	3.09621	6.97271	0.855116	0.585854	122
GO:0001525	angiogenesis	-4.53136	2.53529	1.91232	0.883639	0.303082	null
GO:0003151	outflow tract morphogenesis	3151	-2.52867	1.90309	0.441736	0.888721	0.725106	1525
GO:0007507	heart development	7507	-2.81292	2.75282	3.15925	0.876175	0.757262	1525
GO:0060317	cardiac epithelial to mesenchymal transition	60317	-2.95903	1.47712	0.162156	0.889136	0.666984	1525
GO:0060412	ventricular septum morphogenesis	60412	-4.25917	1.62325	0.229255	0.894737	0.559305	1525
GO:0001701	in utero embryonic development	-6.30481	2.60314	2.23664	0.910849	0	null
GO:0001889	liver development	-2.53334	2.13354	0.754865	0.900131	0.27065	null
GO:0030325	adrenal gland development	30325	-2.16119	1.44716	0.150973	0.913051	0.640159	1889
GO:0048538	thymus development	48538	-2.45814	1.70757	0.27958	0.903934	0.676798	1889
GO:0001938	positive regulation of endothelial cell proliferation	-2.0268	1.96848	0.514426	0.937977	0.180777	null
GO:0008284	positive regulation of cell population proliferation	8284	-7.7133	2.97267	5.24491	0.921129	0.523669	1938
GO:0006110	regulation of glycolytic process	-4.27143	1.74819	0.307537	0.900025	0.17082	null
GO:0006281	DNA repair	-4.27928	2.716	2.90204	0.830416	0.334497	null
GO:0006260	DNA replication	6260	-2.20993	2.31175	1.14068	0.907709	0.760572	6281
GO:0016070	RNA metabolic process	16070	-2.95341	3.18441	8.54395	0.890056	0.620757	6281
GO:0006413	translational initiation	-3.09944	1.83885	0.380228	0.912541	0.234428	null
GO:0006417	regulation of translation	-8.75531	2.61278	2.28696	0.882174	0	null
GO:0017148	negative regulation of translation	17148	-2.62674	2.11059	0.715724	0.871956	0.773773	6417
GO:0045727	positive regulation of translation	45727	-2.78909	2.1271	0.743682	0.859852	0.777189	6417
GO:0006511	ubiquitin-dependent protein catabolic process	-5.18794	2.69723	2.77902	0.89924	0.286701	null
GO:0000184	nuclear-transcribed mRNA catabolic process, nonsense-mediated decay	184	-3.96123	1.60206	0.218072	0.827719	0.564859	6511
GO:0000288	nuclear-transcribed mRNA catabolic process, deadenylation-dependent decay	288	-2.11534	1.62325	0.229255	0.768569	0.835286	6511
GO:0006397	mRNA processing	6397	-3.9286	2.66181	2.56095	0.878583	0.664954	6511
GO:0008380	RNA splicing	8380	-3.05299	2.57634	2.10244	0.886783	0.764558	6511
GO:0006606	protein import into nucleus	-4.47659	2.06819	0.648624	0.919178	0.449929	null
GO:0006614	SRP-dependent cotranslational protein targeting to membrane	6614	-3.02059	1.25527	0.095057	0.949399	0.643987	6606
GO:0015031	protein transport	15031	-5.18822	3.04258	6.16193	0.925761	0.619596	6606
GO:0006915	apoptotic process	-5.06402	3.01912	5.83762	0.993354	0.0115497	null
GO:0007049	cell cycle	-12.665	2.99167	5.47976	0.993408	0.0109802	null
GO:0007219	Notch signaling pathway	-2.12206	2.06819	0.648624	0.915675	0.346164	null
GO:0007250	activation of NF-kappaB-inducing kinase activity	-3.32118	1.11394	0.0670991	0.835125	0.46012	null
GO:0006469	negative regulation of protein kinase activity	6469	-3.26195	2.16137	0.805189	0.860389	0.604496	7250
GO:0033673	negative regulation of kinase activity	33673	-2.53334	2.19312	0.866696	0.874866	0.955024	7250
GO:0033674	positive regulation of kinase activity	33674	-2.66865	2.41664	1.45381	0.859368	0.792023	7250
GO:0007265	Ras protein signal transduction	-3.95319	1.91908	0.45851	0.919902	0.0756235	null
GO:0007275	multicellular organism development	-2.20524	3.59715	22.1091	0.901511	0.481216	null
GO:0007399	nervous system development	-3.52972	3.34557	12.3854	0.884166	0.427596	null
GO:0007411	axon guidance	-3.69231	2.35218	1.25252	0.875969	0.435343	null
GO:0048699	generation of neurons	48699	-2.14288	3.0693	6.55334	0.878936	0.672397	7411
GO:0008283	cell population proliferation	-3.00582	2.86688	4.10982	0.99364	0.0104812	null
GO:0008584	male gonad development	-2.33706	2.16732	0.816372	0.91043	0.316391	null
GO:0009791	post-embryonic development	-2.45814	1.95424	0.497652	0.923823	0.258263	null
GO:0009952	anterior/posterior pattern specification	-3.78397	2.33041	1.19101	0.916786	0.285645	null
GO:0009987	cellular process	-2.34275	4.16959	82.6213	1	0	null
GO:0010332	response to gamma radiation	-3.2542	1.72428	0.290763	0.941737	0.0769038	null
GO:0010468	regulation of gene expression	-3.00717	3.69152	27.4771	0.887431	0.42816	null
GO:0010501	RNA secondary structure unwinding	-4.53136	1	0.0503243	0.928919	0.123029	null
GO:0010715	regulation of extracellular matrix disassembly	-2.1595	1.20412	0.0838739	0.974179	0.290193	null
GO:0010718	positive regulation of epithelial to mesenchymal transition	-3.05668	1.75587	0.313129	0.94549	0.171142	null
GO:0016032	viral process	-17.3847	2.4183	1.45941	1	0	null
GO:0016310	phosphorylation	-5.91735	2.87157	4.15455	0.911494	0.497675	null
GO:0006470	protein dephosphorylation	6470	-3.01992	2.14613	0.777231	0.890326	0.527401	16310
GO:0016567	protein ubiquitination	-3.71305	2.80003	3.5227	0.87432	0.435052	null
GO:0000209	protein polyubiquitination	209	-3.23117	2.41996	1.465	0.88484	0.82028	16567
GO:0016925	protein sumoylation	16925	-2.66865	1.73239	0.296354	0.887784	0.677288	16567
GO:0043687	post-translational protein modification	43687	-2.20524	2.94201	4.88705	0.882388	0.59355	16567
GO:0070936	protein K48-linked ubiquitination	70936	-2.05213	1.98227	0.531201	0.895523	0.723335	16567
GO:0017015	regulation of transforming growth factor beta receptor signaling pathway	-2.08523	2.15534	0.794006	0.970348	0.194793	null
GO:0018105	peptidyl-serine phosphorylation	-7.20918	1.93952	0.480877	0.876297	0.00747621	null
GO:0006468	protein phosphorylation	6468	-6.45183	2.76343	3.23753	0.860713	0.695466	18105
GO:0018107	peptidyl-threonine phosphorylation	18107	-2.94736	1.65321	0.24603	0.883391	0.650334	18105
GO:0018108	peptidyl-tyrosine phosphorylation	18108	-4.64889	1.77815	0.329904	0.880383	0.667596	18105
GO:0046777	protein autophosphorylation	46777	-4.44523	2.17609	0.833147	0.876558	0.741977	18105
GO:0019083	viral transcription	-5.22826	0.845098	0.0335495	0.991982	0	null
GO:0075733	intracellular transport of virus	75733	-2.41182	0.954243	0.0447327	0.991982	0.530221	19083
GO:0019827	stem cell population maintenance	-2.56485	2.06819	0.648624	0.930283	0.174256	null
GO:0035019	somatic stem cell population maintenance	35019	-2.03228	1.75587	0.313129	0.934228	0.920107	19827
GO:0030001	metal ion transport	-2.95903	2.82802	3.75755	0.946005	0.305626	null
GO:0006829	zinc ion transport	6829	-2.45471	1.49136	0.167748	0.95227	0.596044	30001
GO:0071577	zinc ion transmembrane transport	71577	-2.16119	1.4624	0.156565	0.948675	0.802727	30001
GO:0030097	hemopoiesis	-3.59058	2.84261	3.88616	0.907667	0.473832	null
GO:0030335	positive regulation of cell migration	-4.97473	2.74115	3.07537	0.922639	0.226764	null
GO:0043536	positive regulation of blood vessel endothelial cell migration	43536	-2.57369	1.75587	0.313129	0.937453	0.719049	30335
GO:0031647	regulation of protein stability	-2.02069	2.53275	1.90114	0.965451	0.36646	null
GO:0031929	TOR signaling	-2.25722	1.57978	0.206889	0.926848	0.366772	null
GO:0032436	positive regulation of proteasomal ubiquitin-dependent protein catabolic process	-2.89601	1.91381	0.452919	0.884415	0.479801	null
GO:0032922	circadian regulation of gene expression	-2.63962	1.85126	0.391411	0.922387	0.20102	null
GO:0007623	circadian rhythm	7623	-2.20913	2.14922	0.782823	0.988028	0.792509	32922
GO:0034605	cellular response to heat	-3.16195	1.76343	0.318721	0.919386	0.473268	null
GO:0035264	multicellular organism growth	-2.9678	1.98677	0.536793	0.942767	0.170603	null
GO:0035556	intracellular signal transduction	-2.35704	3.23401	9.57839	0.903017	0.247204	null
GO:0042127	regulation of cell population proliferation	-2.01028	3.2222	9.32118	0.963	0.0675211	null
GO:0042752	regulation of circadian rhythm	-2.89795	2.0607	0.637441	0.978493	0.0313245	null
GO:0042795	snRNA transcription by RNA polymerase II	-3.78397	1.07918	0.0615075	0.919171	0.340637	null
GO:0043065	positive regulation of apoptotic process	-6.09262	2.71265	2.87967	0.921695	0.0475751	null
GO:0043066	negative regulation of apoptotic process	43066	-3.78096	2.94988	4.97652	0.932089	0.701623	43065
GO:0043312	neutrophil degranulation	-3.47783	0.90309	0.0391411	0.889358	0.196518	null
GO:0045787	positive regulation of cell cycle	-3.14294	2.54531	1.95706	0.908574	0.213064	null
GO:0006977	DNA damage response, signal transduction by p53 class mediator resulting in cell cycle arrest	6977	-2.78909	1.30103	0.10624	0.844913	0.651322	45787
GO:0010389	regulation of G2/M transition of mitotic cell cycle	10389	-2.86266	2.02531	0.587117	0.940417	0.576993	45787
GO:0045737	positive regulation of cyclin-dependent protein serine/threonine kinase activity	45737	-2.14102	1.5682	0.201297	0.844765	0.689466	45787
GO:0045931	positive regulation of mitotic cell cycle	45931	-2.65209	2.09342	0.687766	0.909578	0.686509	45787
GO:0046827	positive regulation of protein export from nucleus	-2.34275	1.32222	0.111832	0.950301	0.154106	null
GO:0048013	ephrin receptor signaling pathway	-2.86791	1.69897	0.273988	0.909542	0.169346	null
GO:0007173	epidermal growth factor receptor signaling pathway	7173	-2.73982	1.716	0.285171	0.909249	0.622168	48013
GO:0048511	rhythmic process	-6.28225	2.43775	1.5265	1	0	null
GO:0050821	protein stabilization	-4.88146	2.36173	1.28047	0.966711	0.029199	null
GO:0051028	mRNA transport	-4.53334	2.11059	0.715724	0.926987	0	null
GO:0006405	RNA export from nucleus	6405	-2.06706	1.91908	0.45851	0.916875	0.913116	51028
GO:0006406	mRNA export from nucleus	6406	-3.11772	1.81954	0.363453	0.855592	0.89302	51028
GO:0006409	tRNA export from nucleus	6409	-2.65209	0.60206	0.0167748	0.933038	0.691539	51028
GO:0051301	cell division	-9.87722	2.71684	2.90763	0.993899	0	null
GO:0051726	regulation of cell cycle	-8.50271	3.04179	6.15075	0.965132	0.0550037	null
GO:0060021	roof of mouth development	-2.82471	1.96848	0.514426	0.940566	0.190884	null
GO:0061024	membrane organization	-3.23004	2.88986	4.33348	0.984147	0.00993802	null
GO:0061028	establishment of endothelial barrier	-2.95903	1.57978	0.206889	0.929476	0.173464	null
GO:0061314	Notch signaling involved in heart development	-2.11534	0.477121	0.0111832	0.863548	0.429907	null
GO:0070507	regulation of microtubule cytoskeleton organization	-4.53136	2.21748	0.917021	0.968502	0.0411475	null
GO:0070527	platelet aggregation	-2.57369	1.70757	0.27958	0.882058	0.444045	null
GO:0033077	T cell differentiation in thymus	33077	-2.25722	1.81954	0.363453	0.910932	0.530115	70527
GO:0071260	cellular response to mechanical stimulus	-3.01398	1.87506	0.413778	0.928409	0.459927	null
GO:0001666	response to hypoxia	1666	-2.93262	2.4609	1.61038	0.919496	0.541795	71260
GO:0009314	response to radiation	9314	-2.18699	2.63448	2.40438	0.929962	0.663146	71260
GO:0071456	cellular response to hypoxia	71456	-2.86791	2.10721	0.710132	0.903194	0.884143	71260
GO:0071320	cellular response to cAMP	-2.12338	1.716	0.285171	0.953672	0.227334	null
GO:0071364	cellular response to epidermal growth factor stimulus	-4.00663	1.64345	0.240438	0.939671	0	null
GO:0007179	transforming growth factor beta receptor signaling pathway	7179	-2.93825	2.0086	0.564751	0.879562	0.638435	71364
GO:0008543	fibroblast growth factor receptor signaling pathway	8543	-2.43651	1.76343	0.318721	0.883293	0.644935	71364
GO:0071363	cellular response to growth factor stimulus	71363	-2.35704	2.68124	2.67837	0.927287	0.785245	71364
GO:1990090	cellular response to nerve growth factor stimulus	1990090	-3.81429	1.716	0.285171	0.938869	0.592585	71364
GO:0097711	ciliary basal body-plasma membrane docking	-2.05591	0.477121	0.0111832	0.963484	0.146254	null
GO:0141137	positive regulation of gene expression, epigenetic	-2.03228	1.74036	0.301946	0.891454	0.195575	null
GO:1900034	regulation of cellular response to heat	-5.21159	1.23045	0.0894654	0.975481	0.0322782	null
GO:1990000	amyloid fibril formation	-2.95903	1.43136	0.145381	0.92278	0.215442	null
GO:1990830	cellular response to leukemia inhibitory factor	-3.2542	1.98677	0.536793	0.96593	0.0813468	null

## Sheet: PD_MF_UP
TermID	Name	Value	LogSize	Frequency	Uniqueness	Dispensability	Representative
GO:0001046	core promoter sequence-specific DNA binding	-2.57369	1.63347	0.229696	0.877151	0.307465	null
GO:0000978	RNA polymerase II cis-regulatory region sequence-specific DNA binding	978	-13.1832	3.07846	6.54635	0.817157	0.519016	1046
GO:0043565	sequence-specific DNA binding	43565	-5.29798	3.2266	9.20973	0.818097	0.667378	1046
GO:1990837	sequence-specific double-stranded DNA binding	1990837	-4.62507	3.19756	8.61362	0.810683	0.840214	1046
GO:0001223	transcription coactivator binding	-2.34275	1.65321	0.240634	0.992621	0.0111699	null
GO:0001228	DNA-binding transcription activator activity, RNA polymerase II-specific	-9.23941	2.68034	2.61416	0.871187	0	null
GO:0000981	DNA-binding transcription factor activity, RNA polymerase II-specific	981	-8.33693	3.14145	7.56905	0.856584	0.780285	1228
GO:0001227	DNA-binding transcription repressor activity, RNA polymerase II-specific	1227	-4.53334	2.42488	1.44928	0.876952	0.605646	1228
GO:0003700	DNA-binding transcription factor activity	3700	-10.1195	3.16909	8.06672	0.862058	0.645655	1228
GO:0003712	transcription coregulator activity	3712	-2.41925	2.70415	2.76183	0.873899	0.693848	1228
GO:0003713	transcription coactivator activity	3713	-5.50478	2.43775	1.49303	0.867991	0.545727	1228
GO:0003714	transcription corepressor activity	3714	-2.61681	2.29885	1.08285	0.869831	0.799582	1228
GO:0003676	nucleic acid binding	-18.4216	3.6052	22.029	0.8599	0.378375	null
GO:0003682	chromatin binding	-5.58844	2.79588	3.41263	0.996555	0.00275291	null
GO:0003697	single-stranded DNA binding	-4.0422	2.08636	0.661745	0.871376	0.262463	null
GO:0003723	RNA binding	-26.5772	3.22557	9.18786	0.840194	0.37107	null
GO:0003677	DNA binding	3677	-25.1471	3.40278	13.8201	0.829216	0.540295	3723
GO:0003725	double-stranded RNA binding	-2.24043	1.87506	0.404703	0.887369	0.45737	null
GO:0003729	mRNA binding	-6.30342	2.53908	1.88679	0.866125	0.00252657	null
GO:0003779	actin binding	-2.89795	2.64738	2.42275	0.990451	0.0148775	null
GO:0003924	GTPase activity	-4.8332	2.52504	1.82663	0.920455	0.21666	null
GO:0004672	protein kinase activity	-5.80815	2.76343	3.16653	0.844752	0	null
GO:0004674	protein serine/threonine kinase activity	4674	-3.12032	2.63347	2.34619	0.847898	0.876244	4672
GO:0004713	protein tyrosine kinase activity	4713	-3.32118	2.15534	0.776593	0.863145	0.759669	4672
GO:0004842	ubiquitin-protein transferase activity	4842	-3.01992	2.6561	2.47197	0.880549	0.507879	4672
GO:0016301	kinase activity	16301	-6.38241	2.87274	4.07438	0.866422	0.853466	4672
GO:0004721	phosphoprotein phosphatase activity	-2.53334	2.25768	0.984413	0.867731	0.44365	null
GO:0008330	protein tyrosine/threonine phosphatase activity	8330	-2.11534	1.04139	0.0546896	0.891763	0.680235	4721
GO:0017017	MAP kinase tyrosine/serine/threonine phosphatase activity	17017	-2.19262	1.14613	0.0710965	0.889774	0.69527	4721
GO:0005385	zinc ion transmembrane transporter activity	-2.04645	1.39794	0.131255	1	0	null
GO:0005515	protein binding	-94.1884	4.15731	78.5562	0.993448	0.00523487	null
GO:0005525	GTP binding	-4.3312	2.58546	2.10008	0.841041	0.188383	null
GO:0000166	nucleotide binding	166	-15.9219	3.33102	11.7145	0.81602	0.627446	5525
GO:0005524	ATP binding	5524	-12.4987	3.17202	8.12141	0.822079	0.809752	5525
GO:0019003	GDP binding	19003	-2.22959	1.88649	0.415641	0.86681	0.796667	5525
GO:0008013	beta-catenin binding	-2.11534	2.03342	0.585179	0.991915	0.0123546	null
GO:0008134	transcription factor binding	-7.39882	2.76418	3.172	0.990111	0.0154768	null
GO:0008139	nuclear localization sequence binding	-2.35704	1.41497	0.136724	0.997672	0.00185212	null
GO:0008157	protein phosphatase 1 binding	-3.59069	1.43136	0.142193	0.937358	0.391103	null
GO:0008270	zinc ion binding	-3.9048	2.93044	4.65409	0.949176	0.209455	null
GO:0016740	transferase activity	-8.07483	3.3604	12.5349	0.923069	0.292131	null
GO:0019899	enzyme binding	-6.54095	3.32263	11.4903	0.988097	0.0191948	null
GO:0019901	protein kinase binding	-11.9948	2.85673	3.92672	0.903717	0	null
GO:0031435	mitogen-activated protein kinase kinase kinase binding	31435	-2.25722	1.23045	0.0875034	0.926439	0.58304	19901
GO:0031625	ubiquitin protein ligase binding	31625	-9.00109	2.48287	1.6571	0.923765	0.521993	19901
GO:0051019	mitogen-activated protein kinase binding	51019	-2.55661	1.47712	0.1586	0.923285	0.618846	19901
GO:0019904	protein domain specific binding	-3.82428	2.81558	3.57123	0.989953	0.0157561	null
GO:0030235	nitric-oxide synthase regulator activity	-2.35704	0.90309	0.0382827	1	0	null
GO:0031072	heat shock protein binding	-2.02069	2.12057	0.716434	0.991735	0.0126604	null
GO:0042288	MHC class I protein binding	-3.81143	1.30103	0.10391	0.993183	0.0102418	null
GO:0042802	identical protein binding	-2.95341	3.31534	11.2989	0.988128	0.023828	null
GO:0042803	protein homodimerization activity	-2.51623	2.86034	3.95953	0.989812	0.0160076	null
GO:0042826	histone deacetylase binding	-3.6591	2.10037	0.68362	0.929129	0.465787	null
GO:0044877	protein-containing complex binding	-2.62578	3.11461	7.11512	0.99612	0.00631371	null
GO:0045182	translation regulator activity	-3.63686	2.15229	0.771124	0.953614	0.220198	null
GO:0045296	cadherin binding	-8.24062	2.51455	1.78288	0.99081	0.0142494	null
GO:0046332	SMAD binding	-3.89972	1.90309	0.432048	0.992171	0.0119229	null
GO:0046872	metal ion binding	-24.3589	3.63899	23.8119	0.936675	0.474201	null

## Sheet: MSA_BP_UP
TermID	Name	Value	LogSize	Frequency	Uniqueness	Dispensability	Representative
GO:0000122	negative regulation of transcription by RNA polymerase II	-19.0904	2.96614	5.16663	0.683511	0.312503	null
GO:0006357	regulation of transcription by RNA polymerase II	6357	-10.7516	3.41514	14.5381	0.770499	0.550702	122
GO:0010629	negative regulation of gene expression	10629	-16.4459	3.00303	5.62514	0.712062	0.651781	122
GO:0001701	in utero embryonic development	-4.98876	2.60314	2.23664	0.849779	0.324054	null
GO:0006468	protein phosphorylation	-7.26806	2.76343	3.23753	0.997198	0	null
GO:0007389	pattern specification process	-2.58589	2.66276	2.56654	0.847266	0.330318	null
GO:0007399	nervous system development	-3.38517	3.34557	12.3854	0.80789	0.466319	null
GO:0007507	heart development	-5.84864	2.75282	3.15925	0.832843	0	null
GO:0008285	negative regulation of cell population proliferation	-12.131	2.84448	3.90293	0.782816	0.244978	null
GO:0008284	positive regulation of cell population proliferation	8284	-17.0227	2.97267	5.24491	0.810772	0.695066	8285
GO:0009749	response to glucose	-4.2872	2.13988	0.766048	1	0	null
GO:0010628	positive regulation of gene expression	-30.1428	3.07151	6.58689	0.737922	0.343181	null
GO:0045944	positive regulation of transcription by RNA polymerase II	45944	-24.3897	3.09621	6.97271	0.704229	0.619482	10628
GO:0016477	cell migration	-5.64761	2.9619	5.11631	0.997035	0.0103626	null
GO:0030154	cell differentiation	-3.67449	3.56419	20.4932	0.832377	0.432478	null
GO:0030308	negative regulation of cell growth	-13.4456	2.22531	0.933796	0.857534	0.177303	null
GO:0030324	lung development	-4.28204	2.2833	1.06799	0.852076	0.383681	null
GO:0030335	positive regulation of cell migration	-5.56508	2.74115	3.07537	0.870378	0.171338	null
GO:0033138	positive regulation of peptidyl-serine phosphorylation	-15.7776	1.73239	0.296354	0.795202	0.0288341	null
GO:0033674	positive regulation of kinase activity	33674	-5.24085	2.41664	1.45381	0.766787	0.702717	33138
GO:0045165	cell fate commitment	-3.17918	2.4133	1.44263	0.877409	0.200184	null
GO:2001240	negative regulation of extrinsic apoptotic signaling pathway in absence of ligand	-19.129	1.54407	0.190114	0.818806	0	null
GO:0043066	negative regulation of apoptotic process	43066	-15.2028	2.94988	4.97652	0.759801	0.607538	2001240
GO:0043524	negative regulation of neuron apoptotic process	43524	-4.08581	2.22011	0.922612	0.792666	0.732393	2001240

## Sheet: MSA_BP_DOWN
TermID	Name	Value	LogSize	Frequency	Uniqueness	Dispensability	Representative
GO:0000045	autophagosome assembly	-2.67391	1.90849	0.447327	0.97489	0.177411	null
GO:0000082	G1/S transition of mitotic cell cycle	-2.70258	1.83885	0.380228	0.991291	0.00681503	null
GO:0000122	negative regulation of transcription by RNA polymerase II	-36.0619	2.96614	5.16663	0.876848	0.423886	null
GO:0006357	regulation of transcription by RNA polymerase II	6357	-6.14677	3.41514	14.5381	0.908705	0.586657	122
GO:0010628	positive regulation of gene expression	10628	-17.8855	3.07151	6.58689	0.870961	0.619482	122
GO:0010629	negative regulation of gene expression	10629	-11.2621	3.00303	5.62514	0.881582	0.651781	122
GO:0045944	positive regulation of transcription by RNA polymerase II	45944	-26.3135	3.09621	6.97271	0.864316	0.585854	122
GO:0000165	MAPK cascade	-5.6439	2.34635	1.23574	0.890285	0.400124	null
GO:0007265	Ras protein signal transduction	7265	-3.53559	1.91908	0.45851	0.900171	0.597201	165
GO:0001501	skeletal system development	-9.57513	2.70243	2.81257	0.864296	0.343393	null
GO:0001503	ossification	-4.76203	2.46538	1.62715	0.936592	0.168501	null
GO:0001525	angiogenesis	-9.65936	2.53529	1.91232	0.814077	0	null
GO:0001568	blood vessel development	1568	-7.20292	2.72428	2.95795	0.830225	0.90314	1525
GO:0001569	branching involved in blood vessel morphogenesis	1569	-2.10292	1.49136	0.167748	0.838418	0.823905	1525
GO:0001570	vasculogenesis	1570	-5.10285	1.86332	0.402594	0.832633	0.766139	1525
GO:0001657	ureteric bud development	1657	-4.42568	1.94939	0.49206	0.840632	0.612664	1525
GO:0001658	branching involved in ureteric bud morphogenesis	1658	-4.49346	1.66276	0.251622	0.830729	0.933974	1525
GO:0001822	kidney development	1822	-3.48889	2.48714	1.71103	0.848087	0.845116	1525
GO:0001944	vasculature development	1944	-2.26581	2.74036	3.06978	0.834571	0.808917	1525
GO:0002040	sprouting angiogenesis	2040	-2.26581	1.79934	0.346679	0.84181	0.754232	1525
GO:0002042	cell migration involved in sprouting angiogenesis	2042	-3.98062	1.34242	0.117423	0.842878	0.677948	1525
GO:0003151	outflow tract morphogenesis	3151	-3.86317	1.90309	0.441736	0.83879	0.725106	1525
GO:0003181	atrioventricular valve morphogenesis	3181	-2.82575	1.44716	0.150973	0.859102	0.536952	1525
GO:0007507	heart development	7507	-9.26296	2.75282	3.15925	0.819009	0.757262	1525
GO:0009887	animal organ morphogenesis	9887	-5.35949	2.993	5.49653	0.840638	0.529228	1525
GO:0030324	lung development	30324	-4.84209	2.2833	1.06799	0.840104	0.668545	1525
GO:0048754	branching morphogenesis of an epithelial tube	48754	-4.66136	2.13672	0.760456	0.838536	0.711929	1525
GO:0060412	ventricular septum morphogenesis	60412	-3.88217	1.62325	0.229255	0.847869	0.559305	1525
GO:0060440	trachea formation	60440	-4.07167	0.90309	0.0391411	0.875623	0.703011	1525
GO:0001649	osteoblast differentiation	-3.8627	2.15836	0.799597	0.900169	0.248492	null
GO:0001701	in utero embryonic development	-4.84733	2.60314	2.23664	0.868515	0.303082	null
GO:0030326	embryonic limb morphogenesis	30326	-3.61487	2.09342	0.687766	0.866821	0.61009	1701
GO:0048704	embryonic skeletal system morphogenesis	48704	-2.84006	1.97772	0.525609	0.849683	0.704546	1701
GO:0001764	neuron migration	-3.68351	2.15836	0.799597	0.846467	0.460293	null
GO:0007411	axon guidance	7411	-2.93036	2.35218	1.25252	0.817862	0.553078	1764
GO:0016477	cell migration	16477	-8.15547	2.9619	5.11631	0.978511	0.69727	1764
GO:0030182	neuron differentiation	30182	-6.41584	3.03941	6.1172	0.822893	0.709945	1764
GO:0060326	cell chemotaxis	60326	-2.09063	2.33244	1.1966	0.873338	0.609572	1764
GO:0001837	epithelial to mesenchymal transition	-6.458	1.94939	0.49206	0.866564	0.186744	null
GO:0014031	mesenchymal cell development	14031	-2.44673	0.845098	0.0335495	0.888763	0.688226	1837
GO:0001934	positive regulation of protein phosphorylation	-6.58706	2.65514	2.52181	0.852737	0.266795	null
GO:0033137	negative regulation of peptidyl-serine phosphorylation	33137	-2.48282	1.27875	0.100649	0.889189	0.634972	1934
GO:0033138	positive regulation of peptidyl-serine phosphorylation	33138	-2.21056	1.73239	0.296354	0.876727	0.861258	1934
GO:0033674	positive regulation of kinase activity	33674	-2.71731	2.41664	1.45381	0.840898	0.892909	1934
GO:0042531	positive regulation of tyrosine phosphorylation of STAT protein	42531	-2.01662	1.41497	0.13979	0.885634	0.688966	1934
GO:0043406	positive regulation of MAP kinase activity	43406	-2.34663	1.89763	0.436144	0.824483	0.828735	1934
GO:0043507	positive regulation of JUN kinase activity	43507	-4.42568	1.4624	0.156565	0.838942	0.696667	1934
GO:0045736	negative regulation of cyclin-dependent protein serine/threonine kinase activity	45736	-3.16256	1.32222	0.111832	0.857067	0.595039	1934
GO:0050731	positive regulation of peptidyl-tyrosine phosphorylation	50731	-4.52431	2.07555	0.659808	0.869223	0.81184	1934
GO:0071902	positive regulation of protein serine/threonine kinase activity	71902	-2.16129	2.16435	0.810781	0.847243	0.831531	1934
GO:0002053	positive regulation of mesenchymal cell proliferation	-3.61487	1.43136	0.145381	0.918051	0.440155	null
GO:0006325	chromatin organization	-3.88145	3.00689	5.67546	0.979367	0.25887	null
GO:0006338	chromatin remodeling	-2.37014	2.94002	4.86468	0.979708	0.212225	null
GO:0006468	protein phosphorylation	-7.84407	2.76343	3.23753	0.972086	0.00873703	null
GO:0016310	phosphorylation	16310	-3.79575	2.87157	4.15455	0.978247	0.641223	6468
GO:0018108	peptidyl-tyrosine phosphorylation	18108	-3.04965	1.77815	0.329904	0.976621	0.666809	6468
GO:0046777	protein autophosphorylation	46777	-3.24247	2.17609	0.833147	0.974739	0.741977	6468
GO:0006808	regulation of nitrogen utilization	-2.04722	0.60206	0.0167748	0.964933	0.0236629	null
GO:0007049	cell cycle	-8.42672	2.99167	5.47976	0.994713	0.0108848	null
GO:0007155	cell adhesion	-3.00674	2.98363	5.37911	0.994726	0.0113875	null
GO:0007160	cell-matrix adhesion	-5.83477	2.13988	0.766048	0.995805	0.00734335	null
GO:0007165	signal transduction	-5.75708	3.68404	27.0074	0.859499	0.344475	null
GO:0007219	Notch signaling pathway	-4.89835	2.06819	0.648624	0.894051	0.427299	null
GO:0007229	integrin-mediated signaling pathway	-3.92686	1.98677	0.536793	0.895939	0.418364	null
GO:0007275	multicellular organism development	-12.0864	3.59715	22.1091	0.858722	0.32609	null
GO:0007399	nervous system development	-2.73742	3.34557	12.3854	0.836076	0.481216	null
GO:0007492	endoderm development	-2.30769	1.92428	0.464102	0.903841	0.389765	null
GO:0007498	mesoderm development	-2.05583	2.12057	0.732498	0.89954	0.407151	null
GO:0007605	sensory perception of sound	-2.68503	2.21748	0.917021	0.934732	0.157328	null
GO:0007623	circadian rhythm	-3.79691	2.14922	0.782823	1	0	null
GO:0008283	cell population proliferation	-2.1221	2.86688	4.10982	0.994907	0.0100198	null
GO:0008285	negative regulation of cell population proliferation	-8.78591	2.84448	3.90293	0.89372	0.310627	null
GO:0001938	positive regulation of endothelial cell proliferation	1938	-4.60679	1.96848	0.514426	0.903879	0.505491	8285
GO:0008284	positive regulation of cell population proliferation	8284	-24.8315	2.97267	5.24491	0.889308	0.695066	8285
GO:0048661	positive regulation of smooth muscle cell proliferation	48661	-4.45529	1.92942	0.469694	0.909209	0.525514	8285
GO:0050679	positive regulation of epithelial cell proliferation	50679	-3.99769	2.30535	1.12391	0.898072	0.782551	8285
GO:1905564	positive regulation of vascular endothelial cell proliferation	1905564	-3.61487	1.27875	0.100649	0.91614	0.795635	8285
GO:0008584	male gonad development	-4.06384	2.16732	0.816372	0.858764	0.303015	null
GO:0001541	ovarian follicle development	1541	-3.46132	1.74036	0.301946	0.871242	0.812627	8584
GO:0007283	spermatogenesis	7283	-2.26581	2.81023	3.60658	0.900296	0.666496	8584
GO:0009636	response to toxic substance	-7.00609	2.39967	1.3979	0.915445	0.311435	null
GO:0010039	response to iron ion	-2.1221	1.47712	0.162156	0.93108	0.245966	null
GO:0010468	regulation of gene expression	-10.013	3.69152	27.4771	0.906731	0.42816	null
GO:0010507	negative regulation of autophagy	-2.20487	1.97772	0.525609	0.911749	0.235127	null
GO:0010666	positive regulation of cardiac muscle cell apoptotic process	-2.20568	1.14613	0.0726907	0.909412	0.449214	null
GO:0010718	positive regulation of epithelial to mesenchymal transition	-9.98263	1.75587	0.313129	0.891673	0.172359	null
GO:0045665	negative regulation of neuron differentiation	45665	-2.44673	1.86923	0.408186	0.894756	0.834209	10718
GO:0045666	positive regulation of neuron differentiation	45666	-6.8993	1.95904	0.503243	0.887678	0.520863	10718
GO:0045669	positive regulation of osteoblast differentiation	45669	-4.20036	1.8451	0.38582	0.893754	0.530885	10718
GO:0014002	astrocyte development	-2.20568	1.57978	0.206889	0.867029	0.470755	null
GO:0014070	response to organic cyclic compound	-2.57538	2.92634	4.71371	0.903114	0.366476	null
GO:0014823	response to activity	-2.24142	1.91381	0.452919	0.958701	0.0936288	null
GO:0016032	viral process	-4.27417	2.4183	1.45941	1	0	null
GO:0016055	Wnt signaling pathway	-5.83504	2.45332	1.58242	0.884154	0.47512	null
GO:0016579	protein deubiquitination	-5.01876	2.06819	0.648624	0.987905	0.446088	null
GO:0019221	cytokine-mediated signaling pathway	-18.6276	2.59329	2.18631	0.840231	0.0510756	null
GO:0034097	response to cytokine	34097	-3.47772	2.91645	4.60747	0.895879	0.84514	19221
GO:0071356	cellular response to tumor necrosis factor	71356	-2.18115	2.17898	0.838739	0.912682	0.714214	19221
GO:0022898	regulation of transmembrane transporter activity	-2.10224	2.24055	0.967345	0.934962	0.444458	null
GO:0030154	cell differentiation	-9.74214	3.56419	20.4932	0.861322	0.497736	null
GO:0030198	extracellular matrix organization	-12.5343	2.4456	1.55446	0.97625	0	null
GO:0022617	extracellular matrix disassembly	22617	-3.00952	1.6902	0.268396	0.975404	0.812245	30198
GO:0030278	regulation of ossification	-4.92152	2.09342	0.687766	0.959644	0.282018	null
GO:0030279	negative regulation of ossification	-6.58221	1.60206	0.218072	0.934279	0.254784	null
GO:0030307	positive regulation of cell growth	-2.4443	2.19866	0.87788	0.908686	0.290709	null
GO:0040018	positive regulation of multicellular organism growth	40018	-2.05583	1.50515	0.173339	0.901265	0.762163	30307
GO:0030335	positive regulation of cell migration	-20.3412	2.74115	3.07537	0.89404	0.0537641	null
GO:0014911	positive regulation of smooth muscle cell migration	14911	-5.53332	1.60206	0.218072	0.917333	0.691979	30335
GO:0030336	negative regulation of cell migration	30336	-3.98062	2.46687	1.63274	0.907329	0.732631	30335
GO:0043536	positive regulation of blood vessel endothelial cell migration	43536	-6.12996	1.75587	0.313129	0.914741	0.719049	30335
GO:0030514	negative regulation of BMP signaling pathway	-2.1221	1.77085	0.324312	0.913781	0.457741	null
GO:0030901	midbrain development	-2.90652	1.94448	0.486468	0.859118	0.316547	null
GO:0007420	brain development	7420	-2.53983	2.8704	4.14337	0.823946	0.700179	30901
GO:0021987	cerebral cortex development	21987	-2.55865	2.11727	0.726907	0.85358	0.734863	30901
GO:0030900	forebrain development	30900	-2.1353	2.62118	2.33169	0.83478	0.858242	30901
GO:0031069	hair follicle morphogenesis	-2.4275	1.53148	0.184522	0.867805	0.3588	null
GO:0031100	animal organ regeneration	-5.27663	1.83251	0.374637	0.89498	0.281364	null
GO:0032355	response to estradiol	-7.26853	2.07918	0.665399	0.889723	0.285269	null
GO:0032526	response to retinoic acid	32526	-2.04044	2.03743	0.603892	0.894674	0.572819	32355
GO:0071300	cellular response to retinoic acid	71300	-2.26382	1.8451	0.38582	0.879988	0.548539	32355
GO:0032869	cellular response to insulin stimulus	-6.46739	2.17898	0.838739	0.846615	0.460041	null
GO:0007179	transforming growth factor beta receptor signaling pathway	7179	-4.06384	2.0086	0.564751	0.852191	0.938013	32869
GO:0008286	insulin receptor signaling pathway	8286	-2.27733	1.85126	0.391411	0.813143	0.843348	32869
GO:0032496	response to lipopolysaccharide	32496	-2.26581	2.5092	1.80049	0.874254	0.71057	32869
GO:0043434	response to peptide hormone	43434	-2.58814	2.57634	2.10244	0.859361	0.744667	32869
GO:0044344	cellular response to fibroblast growth factor stimulus	44344	-3.96075	1.93952	0.480877	0.915867	0.699513	32869
GO:0048545	response to steroid hormone	48545	-4.27417	2.45484	1.58801	0.862235	0.667982	32869
GO:0051384	response to glucocorticoid	51384	-2.9012	2.13672	0.760456	0.871931	0.617066	32869
GO:0070301	cellular response to hydrogen peroxide	70301	-3.04425	1.81954	0.363453	0.877113	0.519043	32869
GO:0071363	cellular response to growth factor stimulus	71363	-3.86317	2.68124	2.67837	0.901002	0.826703	32869
GO:0071407	cellular response to organic cyclic compound	71407	-4.27128	2.66464	2.57772	0.872424	0.746244	32869
GO:0071560	cellular response to transforming growth factor beta stimulus	71560	-5.22434	2.19866	0.87788	0.909144	0.5933	32869
GO:1904646	cellular response to amyloid-beta	1904646	-2.20487	1.65321	0.24603	0.888659	0.617423	32869
GO:1990090	cellular response to nerve growth factor stimulus	1990090	-2.67945	1.716	0.285171	0.919668	0.665016	32869
GO:1990314	cellular response to insulin-like growth factor stimulus	1990314	-3.32566	1	0.0503243	0.879022	0.683186	32869
GO:0033077	T cell differentiation in thymus	-6.24956	1.81954	0.363453	0.887131	0.230569	null
GO:0030217	T cell differentiation	30217	-2.52589	2.26245	1.01767	0.875637	0.795414	33077
GO:0030225	macrophage differentiation	30225	-2.95048	1.6721	0.257213	0.900022	0.658418	33077
GO:0034332	adherens junction organization	-5.43467	1.72428	0.290763	0.980415	0.152463	null
GO:0007416	synapse assembly	7416	-2.37379	2.09691	0.693357	0.854797	0.623173	34332
GO:0035556	intracellular signal transduction	-3.79151	3.23401	9.57839	0.876094	0.483717	null
GO:0035635	entry of bacterium into host cell	-5.18782	2.06446	0.643033	0.995698	0	null
GO:0042060	wound healing	-5.65137	2.51322	1.81727	0.941068	0.110241	null
GO:0042127	regulation of cell population proliferation	-12.1664	3.2222	9.32118	0.957825	0.0648591	null
GO:0042149	cellular response to glucose starvation	-3.51316	1.66276	0.251622	0.927974	0.402094	null
GO:0007584	response to nutrient	7584	-2.65637	2.2014	0.883471	0.914539	0.651883	42149
GO:0042475	odontogenesis of dentin-containing tooth	-5.28348	1.92942	0.469694	0.870846	0.389517	null
GO:0042593	glucose homeostasis	-3.46242	2.3075	1.1295	0.992035	0	null
GO:0043066	negative regulation of apoptotic process	-21.5253	2.94988	4.97652	0.878172	0	null
GO:0042981	regulation of apoptotic process	42981	-5.61739	3.16613	8.19168	0.912428	0.823113	43066
GO:0043065	positive regulation of apoptotic process	43065	-14.479	2.71265	2.87967	0.873049	0.701623	43066
GO:0043154	negative regulation of cysteine-type endopeptidase activity involved in apoptotic process	43154	-4.931	1.64345	0.240438	0.851167	0.623336	43066
GO:0043524	negative regulation of neuron apoptotic process	43524	-4.00272	2.22011	0.922612	0.894772	0.822698	43066
GO:0043525	positive regulation of neuron apoptotic process	43525	-6.10693	1.81291	0.357862	0.893351	0.742557	43066
GO:2000352	negative regulation of endothelial cell apoptotic process	2000352	-2.96909	1.53148	0.184522	0.911843	0.605586	43066
GO:2000811	negative regulation of anoikis	2000811	-6.1961	1.27875	0.100649	0.916161	0.568515	43066
GO:2001243	negative regulation of intrinsic apoptotic signaling pathway	2001243	-2.62074	2.02119	0.581525	0.869001	0.843649	43066
GO:2001244	positive regulation of intrinsic apoptotic signaling pathway	2001244	-2.7279	1.77815	0.329904	0.866351	0.736035	43066
GO:0043388	positive regulation of DNA binding	-3.09013	1.5682	0.201297	0.942935	0.381447	null
GO:0032091	negative regulation of protein binding	32091	-2.1353	1.79934	0.346679	0.940942	0.73825	43388
GO:0043410	positive regulation of MAPK cascade	-4.11763	2.66558	2.58331	0.878018	0.346526	null
GO:0070374	positive regulation of ERK1 and ERK2 cascade	70374	-3.17841	2.2833	1.06799	0.88713	0.781959	43410
GO:0043433	negative regulation of DNA-binding transcription factor activity	-3.25066	2.14301	0.771639	0.905158	0.0443122	null
GO:0051091	positive regulation of DNA-binding transcription factor activity	51091	-2.96274	2.31387	1.14628	0.90081	0.833034	43433
GO:0043518	negative regulation of DNA damage response, signal transduction by p53 class mediator	-6.39361	1.20412	0.0838739	0.914208	0.405961	null
GO:0045348	positive regulation of MHC class II biosynthetic process	-2.82575	1.17609	0.0782823	0.917897	0.270591	null
GO:0045444	fat cell differentiation	-3.39712	2.10037	0.698949	0.90838	0.257399	null
GO:0045471	response to ethanol	-4.21418	2.11727	0.726907	0.896996	0.464231	null
GO:0071361	cellular response to ethanol	71361	-2.46395	1.20412	0.0838739	0.896751	0.687879	45471
GO:0071409	cellular response to cycloheximide	71409	-3.02634	0.60206	0.0167748	0.898373	0.606577	45471
GO:0045540	regulation of cholesterol biosynthetic process	-2.05583	1.38021	0.128607	0.954765	0.15209	null
GO:0045596	negative regulation of cell differentiation	-4.52431	2.81491	3.64572	0.873886	0.493558	null
GO:0045595	regulation of cell differentiation	45595	-3.234	3.18808	8.61664	0.913086	0.601499	45596
GO:0045597	positive regulation of cell differentiation	45597	-2.24142	2.93852	4.84791	0.865637	0.706897	45596
GO:0045599	negative regulation of fat cell differentiation	45599	-2.67391	1.73239	0.296354	0.90109	0.621666	45596
GO:0045766	positive regulation of angiogenesis	-8.6804	2.21748	0.917021	0.888937	0.461148	null
GO:0016525	negative regulation of angiogenesis	16525	-6.90432	2.02531	0.587117	0.895117	0.825056	45766
GO:0048679	regulation of axon regeneration	48679	-2.26581	1.47712	0.162156	0.909904	0.608364	45766
GO:0048842	positive regulation of axon extension involved in axon guidance	48842	-2.26581	0.90309	0.0391411	0.847845	0.720678	45766
GO:0050772	positive regulation of axonogenesis	50772	-4.98368	1.89209	0.430552	0.873258	0.579053	45766
GO:0045787	positive regulation of cell cycle	-4.42568	2.54531	1.95706	0.904743	0.438605	null
GO:0046579	positive regulation of Ras protein signal transduction	-3.82122	1.27875	0.100649	0.911594	0.494067	null
GO:0046847	filopodium assembly	-2.20568	1.41497	0.13979	0.97995	0.282508	null
GO:0048008	platelet-derived growth factor receptor signaling pathway	-2.26581	1.5563	0.195706	0.900486	0.3764	null
GO:0048015	phosphatidylinositol-mediated signaling	-2.05161	1.38021	0.128607	0.91186	0.182366	null
GO:0048087	positive regulation of developmental pigmentation	-2.04722	1	0.0503243	0.950748	0.125626	null
GO:0048146	positive regulation of fibroblast proliferation	-4.9192	1.73239	0.296354	0.912896	0.474737	null
GO:0048469	cell maturation	-3.76377	2.27646	1.05122	0.892363	0.355299	null
GO:0048511	rhythmic process	-3.51527	2.43775	1.5265	1	0	null
GO:0048538	thymus development	-4.15416	1.70757	0.27958	0.872327	0.308007	null
GO:0001889	liver development	1889	-2.41548	2.13354	0.754865	0.864759	0.676798	48538
GO:0048839	inner ear development	-2.84006	2.30103	1.11273	0.883094	0.329583	null
GO:0048873	homeostasis of number of cells within a tissue	-3.38704	1.60206	0.218072	0.939356	0.434248	null
GO:0001776	leukocyte homeostasis	1776	-2.26581	1.99564	0.547976	0.929056	0.714848	48873
GO:0050821	protein stabilization	-2.78157	2.36173	1.28047	0.974988	0.0322843	null
GO:0051301	cell division	-3.06808	2.71684	2.90763	0.995123	0.0095222	null
GO:0051726	regulation of cell cycle	-6.58221	3.04179	6.15075	0.96019	0.0675211	null
GO:0051895	negative regulation of focal adhesion assembly	-3.23886	1.23045	0.0894654	0.931337	0.193574	null
GO:0022408	negative regulation of cell-cell adhesion	22408	-2.27733	2.29003	1.08477	0.927147	0.701337	51895
GO:0060021	roof of mouth development	-2.1353	1.96848	0.514426	0.917595	0.187643	null
GO:0060070	canonical Wnt signaling pathway	-7.47356	2.02938	0.592709	0.892527	0.422996	null
GO:1904886	beta-catenin destruction complex disassembly	1904886	-6.73702	0.30103	0.00559159	0.913078	0.547002	60070
GO:0070059	intrinsic apoptotic signaling pathway in response to endoplasmic reticulum stress	-5.77786	1.5682	0.201297	0.878708	0.394051	null
GO:0006915	apoptotic process	6915	-16.3068	3.01912	5.83762	0.968373	0.581792	70059
GO:0008630	intrinsic apoptotic signaling pathway in response to DNA damage	8630	-3.02556	1.86332	0.402594	0.870237	0.793093	70059
GO:0097191	extrinsic apoptotic signaling pathway	97191	-2.20487	2.0569	0.63185	0.872185	0.704604	70059
GO:0097192	extrinsic apoptotic signaling pathway in absence of ligand	97192	-3.96075	1.53148	0.184522	0.885297	0.63524	70059
GO:0070317	negative regulation of G0 to G1 transition	-6.5083	0.845098	0.0335495	0.935236	0.176314	null
GO:0006977	DNA damage response, signal transduction by p53 class mediator resulting in cell cycle arrest	6977	-4.14891	1.30103	0.10624	0.849762	0.555285	70317
GO:0072332	intrinsic apoptotic signaling pathway by p53 class mediator	72332	-3.70469	1.74819	0.307537	0.879961	0.833662	70317
GO:2000134	negative regulation of G1/S transition of mitotic cell cycle	2000134	-2.58814	1.8451	0.38582	0.919881	0.881094	70317
GO:0071230	cellular response to amino acid stimulus	-7.77054	1.92942	0.469694	0.901754	0.27445	null
GO:0071456	cellular response to hypoxia	-7.08341	2.10721	0.710132	0.859593	0.386942	null
GO:0001666	response to hypoxia	1666	-6.28265	2.4609	1.61038	0.912778	0.884143	71456
GO:0007611	learning or memory	7611	-2.75183	2.44871	1.56565	0.9283	0.785041	71456
GO:0008542	visual learning	8542	-3.17841	1.716	0.285171	0.871863	0.710544	71456
GO:0009314	response to radiation	9314	-3.76377	2.63448	2.40438	0.921548	0.641166	71456
GO:0009612	response to mechanical stimulus	9612	-4.20036	2.34439	1.23015	0.920589	0.557493	71456
GO:0010332	response to gamma radiation	10332	-2.4275	1.72428	0.290763	0.929575	0.654289	71456
GO:0034644	cellular response to UV	34644	-3.81702	1.96379	0.508835	0.911973	0.509378	71456
GO:0071479	cellular response to ionizing radiation	71479	-3.02634	1.85733	0.397003	0.912609	0.849878	71456
GO:0071542	dopaminergic neuron differentiation	-3.79474	1.5563	0.195706	0.876073	0.253605	null
GO:0090090	negative regulation of canonical Wnt signaling pathway	-7.58385	2.13988	0.766048	0.906839	0.246378	null
GO:0090259	regulation of retinal ganglion cell axon guidance	-3.53559	0.69897	0.0223664	0.933412	0.448646	null
GO:0097150	neuronal stem cell population maintenance	-2.69264	1.41497	0.13979	0.922313	0.146265	null
GO:0035019	somatic stem cell population maintenance	35019	-2.27733	1.75587	0.313129	0.916897	0.811306	97150
GO:1901796	regulation of signal transduction by p53 class mediator	-3.55561	2.03342	0.5983	0.936824	0.45055	null
GO:2000774	positive regulation of cellular senescence	-7.32044	1.11394	0.0670991	0.915172	0.147748	null
GO:2000773	negative regulation of cellular senescence	2000773	-5.25184	1.36173	0.123015	0.916241	0.855648	2000774

## Sheet: MSA_MF_UP
TermID	Name	Value	LogSize	Frequency	Uniqueness	Dispensability	Representative
GO:0000166	nucleotide binding	-2.52161	3.33102	11.7145	0.850073	0.302981	null
GO:0000978	RNA polymerase II cis-regulatory region sequence-specific DNA binding	-9.05473	3.07846	6.54635	0.78313	0.00613645	null
GO:0003677	DNA binding	3677	-6.24798	3.40278	13.8201	0.792314	0.501371	978
GO:0043565	sequence-specific DNA binding	43565	-7.80329	3.2266	9.20973	0.77445	0.667378	978
GO:0001223	transcription coactivator binding	-6.35034	1.65321	0.240634	0.990873	0.0109184	null
GO:0001228	DNA-binding transcription activator activity, RNA polymerase II-specific	-8.02719	2.68034	2.61416	0.797699	0	null
GO:0000981	DNA-binding transcription factor activity, RNA polymerase II-specific	981	-6.63925	3.14145	7.56905	0.779307	0.743527	1228
GO:0003700	DNA-binding transcription factor activity	3700	-7.23024	3.16909	8.06672	0.792656	0.780285	1228
GO:0003682	chromatin binding	-5.26983	2.79588	3.41263	0.995196	0.00266686	null
GO:0005515	protein binding	-12.131	4.15731	78.5562	0.990825	0.0050319	null
GO:0008134	transcription factor binding	-14.7358	2.76418	3.172	0.987646	0	null
GO:0019901	protein kinase binding	-6.91741	2.85673	3.92672	0.987284	0.0154768	null
GO:0042802	identical protein binding	-8.11807	3.31534	11.2989	0.985237	0.0191352	null
GO:0042803	protein homodimerization activity	-4.71678	2.86034	3.95953	0.98727	0.0160076	null

## Sheet: MSA_MF_DOWN
TermID	Name	Value	LogSize	Frequency	Uniqueness	Dispensability	Representative
GO:0001228	DNA-binding transcription activator activity, RNA polymerase II-specific	-16.0075	2.68034	2.61416	0.887537	0	null
GO:0000981	DNA-binding transcription factor activity, RNA polymerase II-specific	981	-17.4767	3.14145	7.56905	0.875927	0.743527	1228
GO:0001227	DNA-binding transcription repressor activity, RNA polymerase II-specific	1227	-4.62366	2.42488	1.44928	0.891905	0.605646	1228
GO:0003700	DNA-binding transcription factor activity	3700	-14.7576	3.16909	8.06672	0.882181	0.780285	1228
GO:0001784	phosphotyrosine residue binding	-3.56049	1.68124	0.257041	0.989289	0.0109949	null
GO:0002020	protease binding	-3.64968	2.14301	0.754717	0.930298	0.471459	null
GO:0002039	p53 binding	-3.61487	1.83251	0.366421	0.988916	0.0114252	null
GO:0003677	DNA binding	-9.16974	3.40278	13.8201	0.90837	0.305768	null
GO:0003682	chromatin binding	-8.72238	2.79588	3.41263	0.996359	0.00266686	null
GO:0003714	transcription corepressor activity	-3.71584	2.29885	1.08285	0.88961	0.486952	null
GO:0003713	transcription coactivator activity	3713	-2.54514	2.43775	1.49303	0.888789	0.799582	3714
GO:0004222	metalloendopeptidase activity	-2.32787	2.04922	0.607055	0.923833	0.418586	null
GO:0004672	protein kinase activity	-7.20762	2.76343	3.16653	0.84738	0	null
GO:0004674	protein serine/threonine kinase activity	4674	-2.87766	2.63347	2.34619	0.848764	0.876244	4672
GO:0004713	protein tyrosine kinase activity	4713	-3.21395	2.15534	0.776593	0.863397	0.759669	4672
GO:0004714	transmembrane receptor protein tyrosine kinase activity	4714	-2.04044	1.79934	0.339076	0.872985	0.690787	4672
GO:0016301	kinase activity	16301	-4.24627	2.87274	4.07438	0.860258	0.853466	4672
GO:0005102	signaling receptor binding	-14.3193	3.18412	8.35111	0.983965	0.0181224	null
GO:0005109	frizzled binding	-3.62233	1.59106	0.207821	0.946867	0.417416	null
GO:0005161	platelet-derived growth factor receptor binding	-2.46395	1.17609	0.0765655	0.95025	0.382394	null
GO:0005178	integrin binding	-3.4631	2.20412	0.869565	0.924294	0.480497	null
GO:0005515	protein binding	-24.1648	4.15731	78.5562	0.993416	0.0050319	null
GO:0005518	collagen binding	-3.82189	1.8451	0.377358	0.979448	0.00201656	null
GO:0008013	beta-catenin binding	-3.98062	2.03342	0.585179	0.988381	0.0120477	null
GO:0008083	growth factor activity	-4.45529	2.21219	0.885972	0.93225	0.0416355	null
GO:0008134	transcription factor binding	-15.3785	2.76418	3.172	0.985918	0	null
GO:0008201	heparin binding	-2.26097	2.24055	0.946131	0.996919	0.00224508	null
GO:0009008	DNA-methyltransferase activity	-5.10974	0.90309	0.0382827	0.933152	0.320897	null
GO:0016740	transferase activity	-2.40541	3.3604	12.5349	0.936744	0.292131	null
GO:0019899	enzyme binding	-4.79553	3.32263	11.4903	0.9832	0.023828	null
GO:0019901	protein kinase binding	-12.3496	2.85673	3.92672	0.91229	0.0154768	null
GO:0031435	mitogen-activated protein kinase kinase kinase binding	31435	-2.1221	1.23045	0.0875034	0.933668	0.58304	19901
GO:0031625	ubiquitin protein ligase binding	31625	-3.404	2.48287	1.6571	0.925467	0.521993	19901
GO:0019904	protein domain specific binding	-3.32575	2.81558	3.57123	0.985704	0.0157561	null
GO:0031994	insulin-like growth factor I binding	-3.99769	1.14613	0.0710965	0.96497	0.00967428	null
GO:0005520	insulin-like growth factor binding	5520	-2.77322	1.30103	0.10391	0.964659	0.690214	31994
GO:0042802	identical protein binding	-11.5307	3.31534	11.2989	0.983242	0.0221974	null
GO:0042803	protein homodimerization activity	-8.15547	2.86034	3.95953	0.958801	0.0160076	null
GO:0046982	protein heterodimerization activity	46982	-2.73114	2.50786	1.75554	0.960162	0.732185	42803
GO:0042826	histone deacetylase binding	-4.14951	2.10037	0.68362	0.930877	0.465787	null
GO:0043425	bHLH transcription factor binding	-3.79474	1.51851	0.175007	0.989665	0.0105636	null
GO:0043548	phosphatidylinositol 3-kinase binding	-2.95048	1.43136	0.142193	0.989858	0.0103444	null
GO:0044877	protein-containing complex binding	-3.21858	3.11461	7.11512	0.995927	0.00631371	null
GO:0046332	SMAD binding	-5.90225	1.90309	0.432048	0.988734	0.0116368	null
GO:0046872	metal ion binding	-2.5901	3.63899	23.8119	0.994906	0.0108633	null
GO:0046983	protein dimerization activity	-2.57132	3.03383	5.90648	0.984722	0.0194868	null
GO:0051434	BH3 domain binding	-2.44673	0.845098	0.0328138	0.97554	0.0090223	null
GO:0070888	E-box binding	-6.12996	1.77815	0.322669	0.90945	0.0019822	null
GO:0000978	RNA polymerase II cis-regulatory region sequence-specific DNA binding	978	-18.0758	3.07846	6.54635	0.870983	0.596908	70888
GO:0000987	cis-regulatory region sequence-specific DNA binding	987	-2.01662	3.08707	6.6776	0.872658	0.843448	70888
GO:0043565	sequence-specific DNA binding	43565	-12.3033	3.2266	9.20973	0.886487	0.667378	70888
GO:1990837	sequence-specific double-stranded DNA binding	1990837	-12.7892	3.19756	8.61362	0.870628	0.840214	70888
GO:0071837	HMG box domain binding	-2.36869	1.14613	0.0710965	0.974961	0.420832	null
GO:0098770	FBXO family protein binding	-2.04722	0.477121	0.0109379	0.991747	0.00823385	null

## Sheet: PSP_BP_UP
TermID	Name	Value	LogSize	Frequency	Uniqueness	Dispensability	Representative
GO:0000086	G2/M transition of mitotic cell cycle	-4.71598	1.69897	0.273988	0.94831	0.00578387	null
GO:0000082	G1/S transition of mitotic cell cycle	82	-2.8663	1.83885	0.380228	0.947416	0.831382	86
GO:0000278	mitotic cell cycle	278	-2.62021	2.77815	3.34936	0.953057	0.590555	86
GO:0000122	negative regulation of transcription by RNA polymerase II	-10.8975	2.96614	5.16663	0.880125	0.418761	null
GO:0006357	regulation of transcription by RNA polymerase II	6357	-2.72209	3.41514	14.5381	0.894624	0.586657	122
GO:0010628	positive regulation of gene expression	10628	-2.32141	3.07151	6.58689	0.878337	0.619482	122
GO:0045944	positive regulation of transcription by RNA polymerase II	45944	-8.10904	3.09621	6.97271	0.861808	0.585854	122
GO:0000184	nuclear-transcribed mRNA catabolic process, nonsense-mediated decay	-7.67686	1.60206	0.218072	0.814685	0.135979	null
GO:0006511	ubiquitin-dependent protein catabolic process	6511	-2.60105	2.69723	2.77902	0.894209	0.564859	184
GO:0000226	microtubule cytoskeleton organization	-2.62021	2.75815	3.19839	0.929386	0.231763	null
GO:0030036	actin cytoskeleton organization	30036	-2.35701	2.74586	3.10892	0.929563	0.709795	226
GO:0006325	chromatin organization	-3.00873	3.00689	5.67546	0.944398	0.253887	null
GO:0006334	nucleosome assembly	-2.14923	1.95904	0.503243	0.935963	0.304384	null
GO:0065003	protein-containing complex assembly	65003	-2.35094	3.10755	7.15724	0.918803	0.5841	6334
GO:0006412	translation	-2.81826	2.5966	2.20309	0.874224	0.364699	null
GO:0006413	translational initiation	-8.64343	1.83885	0.380228	0.89495	0	null
GO:0006417	regulation of translation	-4.70315	2.61278	2.28696	0.909933	0.18915	null
GO:0045727	positive regulation of translation	45727	-2.86093	2.1271	0.743682	0.887637	0.777189	6417
GO:0006614	SRP-dependent cotranslational protein targeting to membrane	-7.31733	1.25527	0.095057	0.923132	0.00529524	null
GO:0006606	protein import into nucleus	6606	-4.08508	2.06819	0.648624	0.901299	0.643987	6614
GO:0006890	retrograde vesicle-mediated transport, Golgi to endoplasmic reticulum	-2.6166	1.69897	0.273988	0.943256	0.183016	null
GO:0006915	apoptotic process	-3.30328	3.01912	5.83762	0.990131	0.0115497	null
GO:0007017	microtubule-based process	-2.17648	2.943	4.89823	0.990366	0.0107801	null
GO:0007049	cell cycle	-5.84177	2.99167	5.47976	0.990217	0.0112074	null
GO:0007221	positive regulation of transcription of Notch receptor target	-4.11261	0.90309	0.0391411	0.895044	0.00494507	null
GO:0007223	Wnt signaling pathway, calcium modulating pathway	-3.39732	0.69897	0.0223664	0.959589	0.232988	null
GO:0008285	negative regulation of cell population proliferation	-2.62709	2.84448	3.90293	0.928705	0.310627	null
GO:0008284	positive regulation of cell population proliferation	8284	-2.72714	2.97267	5.24491	0.913159	0.695066	8285
GO:0008380	RNA splicing	-6.93582	2.57634	2.10244	0.85337	0.450397	null
GO:0000398	mRNA splicing, via spliceosome	398	-6.3599	2.39094	1.36994	0.851036	0.705887	8380
GO:0006397	mRNA processing	6397	-5.57701	2.66181	2.56095	0.84142	0.818562	8380
GO:0016070	RNA metabolic process	16070	-5.13611	3.18441	8.54395	0.876781	0.589109	8380
GO:0009987	cellular process	-2.8508	4.16959	82.6213	1	0	null
GO:0010389	regulation of G2/M transition of mitotic cell cycle	-3.03438	2.02531	0.587117	0.958972	0.0268425	null
GO:0045787	positive regulation of cell cycle	45787	-2.54588	2.54531	1.95706	0.923354	0.576993	10389
GO:0010717	regulation of epithelial to mesenchymal transition	-2.62021	2.02938	0.592709	0.964606	0.0339481	null
GO:0016032	viral process	-2.89381	2.4183	1.45941	1	0	null
GO:0016192	vesicle-mediated transport	-2.62021	3.11826	7.33617	0.922141	0.353598	null
GO:0016310	phosphorylation	-3.30328	2.87157	4.15455	0.900848	0.179172	null
GO:0006468	protein phosphorylation	6468	-2.27381	2.76343	3.23753	0.870186	0.641223	16310
GO:0006470	protein dephosphorylation	6470	-2.03014	2.14613	0.777231	0.888402	0.527401	16310
GO:0016567	protein ubiquitination	-2.62021	2.80003	3.5227	0.893866	0.286775	null
GO:0019083	viral transcription	-7.78444	0.845098	0.0335495	1	0	null
GO:0030097	hemopoiesis	-2.6207	2.84261	3.88616	0.984835	0.0103894	null
GO:0030705	cytoskeleton-dependent intracellular transport	-3.10845	2.3032	1.11832	0.921873	0.281226	null
GO:0031647	regulation of protein stability	-3.56249	2.53275	1.90114	0.970005	0.0201178	null
GO:0035264	multicellular organism growth	-2.28716	1.98677	0.536793	0.994147	0.181724	null
GO:0042274	ribosomal small subunit biogenesis	-3.56249	2.02531	0.587117	0.942435	0.175414	null
GO:0042574	retinal metabolic process	-3.56249	1.27875	0.100649	0.945127	0.125732	null
GO:0043066	negative regulation of apoptotic process	-2.8318	2.94988	4.97652	0.947246	0.212467	null
GO:0045648	positive regulation of erythrocyte differentiation	-2.42373	1.50515	0.173339	0.941591	0.390085	null
GO:0048012	hepatocyte growth factor receptor signaling pathway	-2.62021	0.954243	0.0447327	0.95779	0.243368	null
GO:0050821	protein stabilization	-2.0517	2.36173	1.28047	0.970864	0.36646	null
GO:0051028	mRNA transport	-2.28716	2.11059	0.715724	0.927213	0.290954	null
GO:0015031	protein transport	15031	-2.53528	3.04258	6.16193	0.895558	0.581028	51028
GO:0051301	cell division	-2.8663	2.71684	2.90763	0.991006	0.00993802	null
GO:0051726	regulation of cell cycle	-3.22916	3.04179	6.15075	0.968331	0.0440213	null
GO:0060316	positive regulation of ryanodine-sensitive calcium-release channel activity	-2.75667	0.90309	0.0391411	0.958374	0.101582	null
GO:0061024	membrane organization	-7.56424	2.88986	4.33348	0.946165	0.00761714	null
GO:0097711	ciliary basal body-plasma membrane docking	-2.32141	0.477121	0.0111832	0.91754	0.222994	null
GO:1900034	regulation of cellular response to heat	-2.3222	1.23045	0.0894654	0.979979	0.0286679	null
GO:1990830	cellular response to leukemia inhibitory factor	-2.41837	1.98677	0.536793	0.977318	0.0660345	null
GO:0098761	cellular response to interleukin-7	98761	-2.1499	1.32222	0.111832	0.977982	0.5111	1990830

## Sheet: PSP_BP_DOWN
TermID	Name	Value	LogSize	Frequency	Uniqueness	Dispensability	Representative
GO:0000079	regulation of cyclin-dependent protein serine/threonine kinase activity	-7.86566	1.93952	0.480877	0.844457	0.429573	null
GO:0001932	regulation of protein phosphorylation	1932	-2.69298	2.84448	3.90293	0.852193	0.876065	79
GO:0001934	positive regulation of protein phosphorylation	1934	-4.19402	2.65514	2.52181	0.815915	0.691289	79
GO:0031396	regulation of protein ubiquitination	31396	-7.81546	2.3032	1.11832	0.885672	0.55891	79
GO:0031397	negative regulation of protein ubiquitination	31397	-2.14067	1.89763	0.436144	0.869376	0.854163	79
GO:0033138	positive regulation of peptidyl-serine phosphorylation	33138	-3.95321	1.73239	0.296354	0.849742	0.743452	79
GO:0042326	negative regulation of phosphorylation	42326	-2.13857	2.38021	1.33639	0.86089	0.758631	79
GO:0042327	positive regulation of phosphorylation	42327	-2.46258	2.67761	2.65601	0.840606	0.934387	79
GO:0043406	positive regulation of MAP kinase activity	43406	-2.69298	1.89763	0.436144	0.802278	0.775613	79
GO:0045736	negative regulation of cyclin-dependent protein serine/threonine kinase activity	45736	-3.61023	1.32222	0.111832	0.837458	0.869781	79
GO:0045737	positive regulation of cyclin-dependent protein serine/threonine kinase activity	45737	-3.29422	1.5682	0.201297	0.818783	0.914062	79
GO:0045860	positive regulation of protein kinase activity	45860	-2.77053	2.39094	1.36994	0.806863	0.886252	79
GO:0000122	negative regulation of transcription by RNA polymerase II	-27.584	2.96614	5.16663	0.861742	0.360184	null
GO:0006357	regulation of transcription by RNA polymerase II	6357	-13.5184	3.41514	14.5381	0.882402	0.586657	122
GO:0010628	positive regulation of gene expression	10628	-9.45043	3.07151	6.58689	0.851758	0.619482	122
GO:0010629	negative regulation of gene expression	10629	-10.7457	3.00303	5.62514	0.869655	0.651781	122
GO:0045944	positive regulation of transcription by RNA polymerase II	45944	-27.1338	3.09621	6.97271	0.840877	0.585854	122
GO:0000165	MAPK cascade	-5.46702	2.34635	1.23574	0.886474	0.377375	null
GO:0007254	JNK cascade	7254	-2.67398	1.77085	0.324312	0.899338	0.576776	165
GO:0007265	Ras protein signal transduction	7265	-3.4635	1.91908	0.45851	0.896288	0.597201	165
GO:0000381	regulation of alternative mRNA splicing, via spliceosome	-3.62236	1.75587	0.313129	0.910263	0.19632	null
GO:0033120	positive regulation of RNA splicing	33120	-2.38602	1.70757	0.27958	0.885225	0.775011	381
GO:0001649	osteoblast differentiation	-5.37098	2.15836	0.799597	0.955482	0.312074	null
GO:0001701	in utero embryonic development	-7.44751	2.60314	2.23664	0.94982	0.245651	null
GO:0001824	blastocyst development	1824	-3.06161	2.0569	0.63185	0.955961	0.719177	1701
GO:0001783	B cell apoptotic process	-2.38602	1.11394	0.0670991	0.968804	0.402507	null
GO:0001822	kidney development	-6.76722	2.48714	1.71103	0.948255	0.298798	null
GO:0001889	liver development	-4.56786	2.13354	0.754865	0.95269	0.342537	null
GO:0001893	maternal placenta development	-2.01162	1.5563	0.195706	0.960944	0.49065	null
GO:0006221	pyrimidine nucleotide biosynthetic process	-2.91283	1.53148	0.184522	0.926006	0.44737	null
GO:0006661	phosphatidylinositol biosynthetic process	6661	-2.29947	2.10037	0.698949	0.94002	0.587676	6221
GO:0046034	ATP metabolic process	46034	-2.20759	2.22011	0.922612	0.921198	0.661302	6221
GO:0006275	regulation of DNA replication	-3.53692	2.10721	0.710132	0.920652	0.218705	null
GO:0032211	negative regulation of telomere maintenance via telomerase	32211	-2.68118	1.34242	0.117423	0.883213	0.893654	6275
GO:0032212	positive regulation of telomere maintenance via telomerase	32212	-2.80153	1.39794	0.134198	0.870006	0.601509	6275
GO:0006283	transcription-coupled nucleotide-excision repair	-2.48036	1.04139	0.0559159	0.859157	0.417145	null
GO:0000715	nucleotide-excision repair, DNA damage recognition	715	-2.21817	0.30103	0.00559159	0.854523	0.663199	6283
GO:0006297	nucleotide-excision repair, DNA gap filling	6297	-2.21817	0.845098	0.0335495	0.86416	0.739918	6283
GO:0070911	global genome nucleotide-excision repair	70911	-2.30528	0.477121	0.0111832	0.873807	0.690913	6283
GO:0006325	chromatin organization	-19.6815	3.00689	5.67546	0.966966	0.253887	null
GO:0006334	nucleosome assembly	-17.0733	1.95904	0.503243	0.956358	0.00751471	null
GO:0006337	nucleosome disassembly	6337	-3.39683	1.34242	0.117423	0.960228	0.84058	6334
GO:0006338	chromatin remodeling	6338	-7.53922	2.94002	4.86468	0.957986	0.699868	6334
GO:0045814	negative regulation of gene expression, epigenetic	45814	-9.64068	2.20952	0.900246	0.858507	0.575099	6334
GO:0065003	protein-containing complex assembly	65003	-4.91719	3.10755	7.15724	0.955915	0.5841	6334
GO:0006397	mRNA processing	-4.99204	2.66181	2.56095	0.903259	0.229092	null
GO:0000398	mRNA splicing, via spliceosome	398	-2.9857	2.39094	1.36994	0.909264	0.818562	6397
GO:0006366	transcription by RNA polymerase II	6366	-2.38602	2.61384	2.29255	0.908084	0.637467	6397
GO:0006396	RNA processing	6396	-3.70679	2.93952	4.85909	0.90016	0.709055	6397
GO:0008380	RNA splicing	8380	-3.47727	2.57634	2.10244	0.907163	0.764558	6397
GO:0006417	regulation of translation	-16.5237	2.61278	2.28696	0.869988	0.0514147	null
GO:0000289	nuclear-transcribed mRNA poly(A) tail shortening	289	-3.22621	1.32222	0.111832	0.779861	0.637933	6417
GO:0017148	negative regulation of translation	17148	-7.72651	2.11059	0.715724	0.854859	0.773773	6417
GO:0043488	regulation of mRNA stability	43488	-4.37575	2.25042	0.989711	0.871181	0.803652	6417
GO:0045727	positive regulation of translation	45727	-3.49338	2.1271	0.743682	0.83995	0.777189	6417
GO:0060213	positive regulation of nuclear-transcribed mRNA poly(A) tail shortening	60213	-2.13857	1.14613	0.0726907	0.886214	0.737062	6417
GO:0006511	ubiquitin-dependent protein catabolic process	-8.43324	2.69723	2.77902	0.936167	0	null
GO:0043161	proteasome-mediated ubiquitin-dependent protein catabolic process	43161	-2.71351	2.49415	1.73898	0.939049	0.906919	6511
GO:0006886	intracellular protein transport	-5.42687	2.75282	3.15925	0.956512	0.00989954	null
GO:0006406	mRNA export from nucleus	6406	-2.63128	1.81954	0.363453	0.912434	0.89302	6886
GO:0006606	protein import into nucleus	6606	-5.67639	2.06819	0.648624	0.959202	0.615822	6886
GO:0015031	protein transport	15031	-6.3076	3.04258	6.16193	0.95745	0.776761	6886
GO:0030705	cytoskeleton-dependent intracellular transport	30705	-2.74854	2.3032	1.11832	0.964469	0.633486	6886
GO:0051028	mRNA transport	51028	-5.26807	2.11059	0.715724	0.970002	0.534788	6886
GO:0006890	retrograde vesicle-mediated transport, Golgi to endoplasmic reticulum	-2.91076	1.69897	0.273988	0.974773	0.397	null
GO:0006977	DNA damage response, signal transduction by p53 class mediator resulting in cell cycle arrest	-9.64076	1.30103	0.10624	0.791495	0.196952	null
GO:0000082	G1/S transition of mitotic cell cycle	82	-8.79838	1.83885	0.380228	0.951387	0.554163	6977
GO:0000086	G2/M transition of mitotic cell cycle	86	-4.94281	1.69897	0.273988	0.952642	0.831382	6977
GO:0000132	establishment of mitotic spindle orientation	132	-2.85552	1.5563	0.195706	0.905119	0.582832	6977
GO:0000278	mitotic cell cycle	278	-5.16283	2.77815	3.34936	0.950404	0.745108	6977
GO:0000281	mitotic cytokinesis	281	-5.22386	1.92942	0.469694	0.952157	0.629503	6977
GO:0000724	double-strand break repair via homologous recombination	724	-3.13615	2.08636	0.676582	0.832116	0.800596	6977
GO:0000729	DNA double-strand break processing	729	-2.26377	1.32222	0.111832	0.855438	0.686903	6977
GO:0006260	DNA replication	6260	-7.49096	2.31175	1.14068	0.915211	0.760572	6977
GO:0006270	DNA replication initiation	6270	-3.76539	1.4624	0.156565	0.928811	0.609517	6977
GO:0006281	DNA repair	6281	-8.26015	2.716	2.90204	0.811799	0.575752	6977
GO:0006303	double-strand break repair via nonhomologous end joining	6303	-5.47005	1.70757	0.27958	0.844427	0.647036	6977
GO:0007052	mitotic spindle organization	7052	-2.11152	2	0.553567	0.927055	0.849683	6977
GO:0007059	chromosome segregation	7059	-5.84343	2.52892	1.88437	0.951645	0.598004	6977
GO:0007346	regulation of mitotic cell cycle	7346	-2.36186	2.70157	2.80698	0.938013	0.612	6977
GO:0010389	regulation of G2/M transition of mitotic cell cycle	10389	-3.00198	2.02531	0.587117	0.943319	0.686509	6977
GO:0016070	RNA metabolic process	16070	-3.60652	3.18441	8.54395	0.912436	0.620757	6977
GO:0042771	intrinsic apoptotic signaling pathway in response to DNA damage by p53 class mediator	42771	-2.97329	1.49136	0.167748	0.839148	0.79549	6977
GO:0045931	positive regulation of mitotic cell cycle	45931	-3.39383	2.09342	0.687766	0.903878	0.587276	6977
GO:0090162	establishment of epithelial cell polarity	90162	-2.13857	1.5682	0.201297	0.989454	0.77695	6977
GO:0007010	cytoskeleton organization	-2.04491	3.10551	7.12369	0.956113	0.371669	null
GO:0007049	cell cycle	-26.707	2.99167	5.47976	0.992812	0.0108848	null
GO:0007173	epidermal growth factor receptor signaling pathway	-3.28189	1.716	0.285171	0.894426	0.391035	null
GO:0007275	multicellular organism development	-4.10691	3.59715	22.1091	0.94471	0.36396	null
GO:0007399	nervous system development	-2.30403	3.34557	12.3854	0.938588	0.481216	null
GO:0007507	heart development	-4.85768	2.75282	3.15925	0.942383	0.407719	null
GO:0003170	heart valve development	3170	-2.39263	1.88081	0.419369	0.953448	0.628579	7507
GO:0007623	circadian rhythm	-3.37949	2.14922	0.782823	0.994347	0	null
GO:0032922	circadian regulation of gene expression	32922	-3.06161	1.85126	0.391411	0.923467	0.792509	7623
GO:0008283	cell population proliferation	-5.54295	2.86688	4.10982	0.993068	0.0103039	null
GO:0008361	regulation of cell size	-2.21817	2.24551	0.978528	0.937166	0.339371	null
GO:0008584	male gonad development	-5.30843	2.16732	0.816372	0.950815	0.34556	null
GO:0008625	extrinsic apoptotic signaling pathway via death domain receptors	-11.3265	1.66276	0.251622	0.870609	0.0387859	null
GO:0008630	intrinsic apoptotic signaling pathway in response to DNA damage	8630	-6.13477	1.86332	0.402594	0.829677	0.690661	8625
GO:0070059	intrinsic apoptotic signaling pathway in response to endoplasmic reticulum stress	70059	-5.57899	1.5682	0.201297	0.844051	0.793093	8625
GO:0097192	extrinsic apoptotic signaling pathway in absence of ligand	97192	-4.1716	1.53148	0.184522	0.873798	0.819579	8625
GO:0097193	intrinsic apoptotic signaling pathway	97193	-5.15884	2.21748	0.917021	0.862822	0.778167	8625
GO:0009267	cellular response to starvation	-3.345	2.24797	0.98412	0.891901	0.489567	null
GO:0042149	cellular response to glucose starvation	42149	-3.29192	1.66276	0.251622	0.903732	0.821829	9267
GO:0009887	animal organ morphogenesis	-2.78574	2.993	5.49653	0.949514	0.482582	null
GO:0009987	cellular process	-5.10652	4.16959	82.6213	1	0	null
GO:0010573	vascular endothelial growth factor production	-2.95369	0.845098	0.0335495	0.938143	0.293501	null
GO:0014070	response to organic cyclic compound	-5.47931	2.92634	4.71371	0.928739	0.375466	null
GO:0016032	viral process	-25.6637	2.4183	1.45941	1	0	null
GO:0016055	Wnt signaling pathway	-5.18492	2.45332	1.58242	0.882774	0.47512	null
GO:0016192	vesicle-mediated transport	-4.91719	3.11826	7.33617	0.96827	0.414123	null
GO:0016310	phosphorylation	-5.55496	2.87157	4.15455	0.942784	0.136771	null
GO:0006468	protein phosphorylation	6468	-4.53501	2.76343	3.23753	0.915923	0.641223	16310
GO:0018105	peptidyl-serine phosphorylation	18105	-3.20927	1.93952	0.480877	0.925977	0.695466	16310
GO:0046777	protein autophosphorylation	46777	-2.14478	2.17609	0.833147	0.926416	0.741977	16310
GO:0016477	cell migration	-2.05518	2.9619	5.11631	0.992875	0.0112905	null
GO:0016579	protein deubiquitination	-5.46702	2.06819	0.648624	0.939352	0.296653	null
GO:0000209	protein polyubiquitination	209	-2.72622	2.41996	1.465	0.933481	0.82028	16579
GO:0016567	protein ubiquitination	16567	-3.62236	2.80003	3.5227	0.927428	0.701261	16579
GO:0016925	protein sumoylation	16925	-2.63128	1.73239	0.296354	0.937418	0.541408	16579
GO:0018393	internal peptidyl-lysine acetylation	18393	-2.13857	0.954243	0.0447327	0.951334	0.733297	16579
GO:0051865	protein autoubiquitination	51865	-2.46113	1.8451	0.38582	0.941282	0.554888	16579
GO:0019221	cytokine-mediated signaling pathway	-7.36232	2.59329	2.18631	0.858817	0.386045	null
GO:0033209	tumor necrosis factor-mediated signaling pathway	33209	-2.71135	1.74036	0.301946	0.881694	0.638408	19221
GO:0038111	interleukin-7-mediated signaling pathway	38111	-5.97304	0.954243	0.0447327	0.898063	0.532726	19221
GO:1990830	cellular response to leukemia inhibitory factor	1990830	-2.26715	1.98677	0.536793	0.93573	0.678995	19221
GO:0021987	cerebral cortex development	-2.78175	2.11727	0.726907	0.9495	0.341099	null
GO:0022011	myelination in peripheral nervous system	-2.42419	1.47712	0.162156	0.948628	0.37368	null
GO:0030097	hemopoiesis	-7.51981	2.84261	3.88616	0.945406	0.00977845	null
GO:0007411	axon guidance	7411	-2.84744	2.35218	1.25252	0.913476	0.708434	30097
GO:0030182	neuron differentiation	30182	-2.35254	3.03941	6.1172	0.925718	0.875191	30097
GO:0048666	neuron development	48666	-4.29177	2.93902	4.8535	0.925631	0.576144	30097
GO:0030308	negative regulation of cell growth	-6.89907	2.22531	0.933796	0.910882	0.252735	null
GO:0030307	positive regulation of cell growth	30307	-2.07012	2.19866	0.87788	0.902195	0.793692	30308
GO:0040014	regulation of multicellular organism growth	40014	-2.33667	1.81291	0.357862	0.935456	0.641963	30308
GO:0046621	negative regulation of organ growth	46621	-3.45462	1.49136	0.167748	0.916377	0.785228	30308
GO:0030316	osteoclast differentiation	-5.74129	1.77815	0.329904	0.958294	0.403295	null
GO:0030335	positive regulation of cell migration	-4.76779	2.74115	3.07537	0.909384	0.180262	null
GO:0014911	positive regulation of smooth muscle cell migration	14911	-4.19097	1.60206	0.218072	0.929225	0.691979	30335
GO:0043536	positive regulation of blood vessel endothelial cell migration	43536	-3.10284	1.75587	0.313129	0.927013	0.719049	30335
GO:0030512	negative regulation of transforming growth factor beta receptor signaling pathway	-3.68072	1.97772	0.525609	0.918665	0.23688	null
GO:0031334	positive regulation of protein-containing complex assembly	-4.99885	2.3032	1.11832	0.904352	0.372765	null
GO:0071803	positive regulation of podosome assembly	71803	-2.38602	1.07918	0.0615075	0.920051	0.614229	31334
GO:0031647	regulation of protein stability	-2.63297	2.53275	1.90114	0.959836	0.36646	null
GO:0031663	lipopolysaccharide-mediated signaling pathway	-3.83104	1.53148	0.184522	0.865528	0.400739	null
GO:0071300	cellular response to retinoic acid	71300	-2.36518	1.8451	0.38582	0.912836	0.578566	31663
GO:0032200	telomere organization	-16.448	2.03342	0.5983	0.953347	0.146514	null
GO:0000070	mitotic sister chromatid segregation	70	-2.30528	2.17026	0.821964	0.916832	0.712088	32200
GO:0016233	telomere capping	16233	-5.15884	1.23045	0.0894654	0.896578	0.581975	32200
GO:0032508	DNA duplex unwinding	32508	-2.63297	1.89209	0.430552	0.954631	0.668512	32200
GO:0090307	mitotic spindle assembly	90307	-2.3246	1.73239	0.296354	0.916443	0.891321	32200
GO:0032757	positive regulation of interleukin-8 production	-3.28372	1.80618	0.35227	0.872266	0.273194	null
GO:0032722	positive regulation of chemokine production	32722	-2.74854	1.85733	0.397003	0.870919	0.625633	32757
GO:0032802	low-density lipoprotein particle receptor catabolic process	-3.45462	0.30103	0.00559159	0.957898	0.457671	null
GO:0034383	low-density lipoprotein particle clearance	-2.01048	1.17609	0.0782823	0.959066	0.121953	null
GO:0034605	cellular response to heat	-4.81292	1.76343	0.318721	0.887789	0.463685	null
GO:0034620	cellular response to unfolded protein	-7.53519	1.86332	0.402594	0.894516	0.35559	null
GO:0006986	response to unfolded protein	6986	-6.49033	2.09342	0.687766	0.922468	0.917064	34620
GO:0030968	endoplasmic reticulum unfolded protein response	30968	-2.05928	1.74819	0.307537	0.857993	0.938082	34620
GO:0034976	response to endoplasmic reticulum stress	-3.75125	2.36173	1.28047	0.892019	0.445246	null
GO:0034599	cellular response to oxidative stress	34599	-3.70342	2.33244	1.1966	0.867622	0.500463	34976
GO:0042542	response to hydrogen peroxide	42542	-2.42994	1.98677	0.536793	0.905325	0.793512	34976
GO:0035264	multicellular organism growth	-6.15849	1.98677	0.536793	0.964234	0.181724	null
GO:0035265	organ growth	35265	-2.95369	2.01284	0.570342	0.964036	0.698167	35264
GO:0035329	hippo signaling	-2.14831	1.34242	0.117423	0.909285	0.380765	null
GO:0038065	collagen-activated signaling pathway	-6.70378	1.20412	0.0838739	0.909189	0.289726	null
GO:0042060	wound healing	-2.80685	2.51322	1.81727	0.921641	0.245478	null
GO:0070527	platelet aggregation	70527	-2.23359	1.70757	0.27958	0.879353	0.733934	42060
GO:0042127	regulation of cell population proliferation	-4.01763	3.2222	9.32118	0.957114	0.0675211	null
GO:0042267	natural killer cell mediated cytotoxicity	-3.45462	1.59106	0.21248	0.919311	0.343031	null
GO:0043312	neutrophil degranulation	43312	-2.68939	0.90309	0.0391411	0.918949	0.566857	42267
GO:0042752	regulation of circadian rhythm	-2.9361	2.0607	0.637441	0.973999	0.0343477	null
GO:0043066	negative regulation of apoptotic process	-23.9058	2.94988	4.97652	0.885779	0	null
GO:0006919	activation of cysteine-type endopeptidase activity involved in apoptotic process	6919	-6.16692	1.74036	0.301946	0.849694	0.824879	43066
GO:0042981	regulation of apoptotic process	42981	-8.79199	3.16613	8.19168	0.910527	0.823113	43066
GO:0043065	positive regulation of apoptotic process	43065	-6.26523	2.71265	2.87967	0.87616	0.701623	43066
GO:0043068	positive regulation of programmed cell death	43068	-2.38602	2.72754	2.98032	0.877814	0.695343	43066
GO:0043154	negative regulation of cysteine-type endopeptidase activity involved in apoptotic process	43154	-8.41198	1.64345	0.240438	0.830659	0.623336	43066
GO:0043280	positive regulation of cysteine-type endopeptidase activity involved in apoptotic process	43280	-2.32605	1.95424	0.497652	0.843076	0.921569	43066
GO:0043523	regulation of neuron apoptotic process	43523	-2.97329	2.38561	1.35316	0.926511	0.629067	43066
GO:0043525	positive regulation of neuron apoptotic process	43525	-3.63628	1.81291	0.357862	0.899148	0.742557	43066
GO:1902042	negative regulation of extrinsic apoptotic signaling pathway via death domain receptors	1902042	-2.63128	1.47712	0.162156	0.896104	0.821134	43066
GO:1902236	negative regulation of endoplasmic reticulum stress-induced intrinsic apoptotic signaling pathway	1902236	-2.83502	1.32222	0.111832	0.890153	0.659463	43066
GO:2001234	negative regulation of apoptotic signaling pathway	2001234	-4.4952	2.35984	1.27488	0.879362	0.764562	43066
GO:2001237	negative regulation of extrinsic apoptotic signaling pathway	2001237	-2.63128	1.98227	0.531201	0.885529	0.823096	43066
GO:2001240	negative regulation of extrinsic apoptotic signaling pathway in absence of ligand	2001240	-4.3321	1.54407	0.190114	0.894742	0.607538	43066
GO:2001243	negative regulation of intrinsic apoptotic signaling pathway	2001243	-2.17142	2.02119	0.581525	0.883987	0.829404	43066
GO:0043243	positive regulation of protein-containing complex disassembly	-2.90818	1.59106	0.21248	0.919583	0.490266	null
GO:0043484	regulation of RNA splicing	-2.81873	2.27416	1.04563	0.919988	0.224708	null
GO:0043923	positive regulation by host of viral transcription	-2.82336	1.25527	0.095057	0.99025	0	null
GO:0035635	entry of bacterium into host cell	35635	-2.38602	2.06446	0.643033	0.989436	0.693275	43923
GO:0045089	positive regulation of innate immune response	-2.17142	2.46687	1.63274	0.89697	0.423944	null
GO:0002756	MyD88-independent toll-like receptor signaling pathway	2756	-2.2885	1.17609	0.0782823	0.866358	0.700787	45089
GO:0045165	cell fate commitment	-2.77053	2.4133	1.44263	0.956921	0.336674	null
GO:0045429	positive regulation of nitric oxide biosynthetic process	-3.76539	1.5563	0.195706	0.906275	0.174967	null
GO:0045595	regulation of cell differentiation	-3.9721	3.18808	8.61664	0.927025	0.448315	null
GO:0045599	negative regulation of fat cell differentiation	-3.00572	1.73239	0.296354	0.918426	0.360313	null
GO:2000737	negative regulation of stem cell differentiation	2000737	-2.26377	1.43136	0.145381	0.92307	0.516536	45599
GO:0045652	regulation of megakaryocyte differentiation	-15.0231	1.39794	0.134198	0.931083	0.0362499	null
GO:0045648	positive regulation of erythrocyte differentiation	45648	-4.26117	1.50515	0.173339	0.899429	0.685869	45652
GO:0045672	positive regulation of osteoclast differentiation	45672	-2.33667	1.49136	0.167748	0.895626	0.804389	45652
GO:0045669	positive regulation of osteoblast differentiation	-2.14067	1.8451	0.38582	0.905549	0.468097	null
GO:0045732	positive regulation of protein catabolic process	-6.31799	2.31387	1.14628	0.846087	0.471483	null
GO:0010507	negative regulation of autophagy	10507	-3.28372	1.97772	0.525609	0.891459	0.552116	45732
GO:0032436	positive regulation of proteasomal ubiquitin-dependent protein catabolic process	32436	-2.89026	1.91381	0.452919	0.852732	0.774605	45732
GO:1904294	positive regulation of ERAD pathway	1904294	-2.46636	1.25527	0.095057	0.844077	0.816046	45732
GO:0045785	positive regulation of cell adhesion	-3.33528	2.68931	2.7287	0.914899	0.22504	null
GO:1904996	positive regulation of leukocyte adhesion to vascular endothelial cell	1904996	-2.05563	1.39794	0.134198	0.935487	0.582464	45785
GO:0045995	regulation of embryonic development	-2.37461	1.96379	0.508835	0.94128	0.39589	null
GO:0046427	positive regulation of receptor signaling pathway via JAK-STAT	-2.31046	1.61278	0.223664	0.913957	0.333415	null
GO:0048511	rhythmic process	-6.47455	2.43775	1.5265	1	0	null
GO:0048661	positive regulation of smooth muscle cell proliferation	-8.55874	1.92942	0.469694	0.923596	0.0416812	null
GO:0008284	positive regulation of cell population proliferation	8284	-6.96356	2.97267	5.24491	0.902912	0.695066	48661
GO:0008285	negative regulation of cell population proliferation	8285	-6.80678	2.84448	3.90293	0.919034	0.500146	48661
GO:0048870	cell motility	-2.63128	3.05652	6.36323	0.992671	0.0117257	null
GO:0050821	protein stabilization	-14.2714	2.36173	1.28047	0.958164	0.0322843	null
GO:0031648	protein destabilization	31648	-4.48233	1.69897	0.273988	0.963267	0.757938	50821
GO:0050890	cognition	-2.91076	2.51455	1.82286	0.973228	0	null
GO:0051000	positive regulation of nitric-oxide synthase activity	-5.86186	1.11394	0.0670991	0.942027	0.023048	null
GO:0050999	regulation of nitric-oxide synthase activity	50999	-3.80324	1.27875	0.100649	0.946014	0.898047	51000
GO:0051085	chaperone cofactor-dependent protein refolding	-4.26117	1.51851	0.178931	0.939656	0.342678	null
GO:0042026	protein refolding	42026	-3.68692	1.41497	0.13979	0.940846	0.668483	51085
GO:0051091	positive regulation of DNA-binding transcription factor activity	-4.2676	2.31387	1.14628	0.88247	0.464886	null
GO:0043388	positive regulation of DNA binding	43388	-2.30528	1.5682	0.201297	0.945487	0.512721	51091
GO:0051092	positive regulation of NF-kappaB transcription factor activity	51092	-4.53097	2.08991	0.682174	0.888097	0.822178	51091
GO:0051146	striated muscle cell differentiation	-2.52685	2.35025	1.24692	0.955676	0.330243	null
GO:0051298	centrosome duplication	-2.2885	1.57978	0.206889	0.939872	0.438072	null
GO:0051301	cell division	-19.7186	2.71684	2.90763	0.993352	0	null
GO:0051402	neuron apoptotic process	-3.30995	2.05308	0.626258	0.962715	0.483807	null
GO:0006915	apoptotic process	6915	-19.274	3.01912	5.83762	0.954854	0.665229	51402
GO:0051726	regulation of cell cycle	-10.6593	3.04179	6.15075	0.959384	0.0602015	null
GO:0051881	regulation of mitochondrial membrane potential	-3.45462	1.85733	0.397003	0.965391	0.308406	null
GO:0060070	canonical Wnt signaling pathway	-4.00393	2.02938	0.592709	0.888992	0.422996	null
GO:0007223	Wnt signaling pathway, calcium modulating pathway	7223	-2.63128	0.69897	0.0223664	0.913704	0.603034	60070
GO:1904886	beta-catenin destruction complex disassembly	1904886	-2.42419	0.30103	0.00559159	0.90094	0.547002	60070
GO:0060252	positive regulation of glial cell proliferation	-3.65928	1.34242	0.117423	0.899983	0.461397	null
GO:0061024	membrane organization	-3.50953	2.88986	4.33348	0.968016	0.184715	null
GO:0071168	protein localization to chromatin	-3.45462	1.57978	0.206889	0.971635	0.407186	null
GO:0071230	cellular response to amino acid stimulus	-5.02542	1.92942	0.469694	0.920559	0.442253	null
GO:0071260	cellular response to mechanical stimulus	-6.71167	1.87506	0.413778	0.915332	0.146557	null
GO:0010332	response to gamma radiation	10332	-2.14831	1.72428	0.290763	0.935287	0.846492	71260
GO:0034644	cellular response to UV	34644	-2.14067	1.96379	0.508835	0.914407	0.849878	71260
GO:0071479	cellular response to ionizing radiation	71479	-2.63297	1.85733	0.397003	0.914516	0.800354	71260
GO:0071480	cellular response to gamma radiation	71480	-3.22621	1.44716	0.150973	0.920903	0.657284	71260
GO:0071276	cellular response to cadmium ion	-4.04015	1.4624	0.156565	0.927623	0.394232	null
GO:0071407	cellular response to organic cyclic compound	-9.56955	2.66464	2.57772	0.902659	0.138997	null
GO:0032355	response to estradiol	32355	-2.256	2.07918	0.665399	0.928477	0.671381	71407
GO:0071392	cellular response to estradiol stimulus	71392	-4.09676	1.59106	0.21248	0.915785	0.593274	71407
GO:0071456	cellular response to hypoxia	-6.3076	2.10721	0.710132	0.857264	0.499284	null
GO:0001666	response to hypoxia	1666	-3.95187	2.4609	1.61038	0.901369	0.884143	71456
GO:0009612	response to mechanical stimulus	9612	-2.14067	2.34439	1.23015	0.929749	0.557493	71456
GO:0071560	cellular response to transforming growth factor beta stimulus	-3.47148	2.19866	0.87788	0.925738	0.0805261	null
GO:0007179	transforming growth factor beta receptor signaling pathway	7179	-2.07149	2.0086	0.564751	0.862856	0.938013	71560
GO:0008543	fibroblast growth factor receptor signaling pathway	8543	-3.09542	1.76343	0.318721	0.871735	0.672071	71560
GO:0030509	BMP signaling pathway	30509	-2.34071	1.88649	0.424961	0.867681	0.691033	71560
GO:0032869	cellular response to insulin stimulus	32869	-2.71313	2.17898	0.838739	0.886308	0.5933	71560
GO:0043434	response to peptide hormone	43434	-2.36107	2.57634	2.10244	0.902522	0.689669	71560
GO:0071363	cellular response to growth factor stimulus	71363	-2.85077	2.68124	2.67837	0.919688	0.826703	71560
GO:0071364	cellular response to epidermal growth factor stimulus	71364	-3.45462	1.64345	0.240438	0.935032	0.654476	71560
GO:1990090	cellular response to nerve growth factor stimulus	1990090	-3.11394	1.716	0.285171	0.934103	0.665016	71560
GO:0072583	clathrin-dependent endocytosis	-5.02596	1.53148	0.184522	0.975574	0.257699	null
GO:0075733	intracellular transport of virus	-3.44546	0.954243	0.0447327	1	0	null
GO:0090200	positive regulation of release of cytochrome c from mitochondria	-4.38194	1.34242	0.117423	0.918954	0.464399	null
GO:0097150	neuronal stem cell population maintenance	-5.27253	1.41497	0.13979	0.967104	0.156827	null
GO:0035019	somatic stem cell population maintenance	35019	-4.62286	1.75587	0.313129	0.96493	0.811306	97150
GO:0097194	execution phase of apoptosis	-2.52337	1.73239	0.296354	0.964984	0.491074	null
GO:0120162	positive regulation of cold-induced thermogenesis	-2.48157	2.0086	0.564751	0.88842	0.399802	null
GO:1900034	regulation of cellular response to heat	-8.1288	1.23045	0.0894654	0.950016	0.034783	null
GO:1901673	regulation of mitotic spindle assembly	-3.65928	1.38021	0.128607	0.927245	0.479084	null
GO:0070507	regulation of microtubule cytoskeleton organization	70507	-2.3246	2.21748	0.917021	0.942115	0.733426	1901673
GO:1901796	regulation of signal transduction by p53 class mediator	-2.57897	2.03342	0.5983	0.943383	0.285043	null
GO:1903078	positive regulation of protein localization to plasma membrane	-2.14067	1.79934	0.346679	0.933156	0.144574	null
GO:1903140	regulation of establishment of endothelial barrier	-2.95369	1.27875	0.100649	0.940307	0.435425	null
GO:1903265	positive regulation of tumor necrosis factor-mediated signaling pathway	-4.09541	1.14613	0.0726907	0.918007	0.162101	null
GO:0010803	regulation of tumor necrosis factor-mediated signaling pathway	10803	-2.45243	1.80618	0.35227	0.944395	0.722126	1903265
GO:1903721	positive regulation of I-kappaB phosphorylation	-3.42603	0.778151	0.027958	0.875271	0.461089	null
GO:1903936	cellular response to sodium arsenite	-2.39263	0.778151	0.027958	0.936495	0.336872	null
GO:1904837	beta-catenin-TCF complex assembly	-2.48157	0.30103	0.00559159	0.975544	0.324633	null
GO:2000036	regulation of stem cell population maintenance	-2.21817	1.86332	0.402594	0.946038	0.285811	null
GO:2000773	negative regulation of cellular senescence	-2.21817	1.36173	0.123015	0.916351	0.199928	null
GO:2001171	positive regulation of ATP biosynthetic process	-2.95369	1.04139	0.0559159	0.87946	0.446119	null

## Sheet: PSP_MF_UP
TermID	Name	Value	LogSize	Frequency	Uniqueness	Dispensability	Representative
GO:0000978	RNA polymerase II cis-regulatory region sequence-specific DNA binding	-4.71598	3.07846	6.54635	0.833642	0.461345	null
GO:0001228	DNA-binding transcription activator activity, RNA polymerase II-specific	-3.40947	2.68034	2.61416	0.862023	0.220198	null
GO:0001227	DNA-binding transcription repressor activity, RNA polymerase II-specific	1227	-2.23382	2.42488	1.44928	0.865737	0.605646	1228
GO:0003700	DNA-binding transcription factor activity	3700	-3.30328	3.16909	8.06672	0.854546	0.645655	1228
GO:0003676	nucleic acid binding	-11.2302	3.6052	22.029	0.84103	0.378375	null
GO:0003682	chromatin binding	-3.17368	2.79588	3.41263	0.996344	0.00266686	null
GO:0003714	transcription corepressor activity	-3.12929	2.29885	1.08285	0.856263	0.486952	null
GO:0003713	transcription coactivator activity	3713	-2.5771	2.43775	1.49303	0.856143	0.799582	3714
GO:0003723	RNA binding	-27.3558	3.22557	9.18786	0.824998	0.37107	null
GO:0003677	DNA binding	3677	-15.3226	3.40278	13.8201	0.813743	0.540295	3723
GO:0003729	mRNA binding	-5.45239	2.53908	1.88679	0.839348	0.0024539	null
GO:0003735	structural constituent of ribosome	-2.35701	2.22272	0.907848	1	0	null
GO:0004864	protein phosphatase inhibitor activity	-2.54989	1.68124	0.257041	0.980846	0	null
GO:0005515	protein binding	-45.8373	4.15731	78.5562	0.992929	0.0050319	null
GO:0005525	GTP binding	-2.14531	2.58546	2.10008	0.833194	0.188383	null
GO:0000166	nucleotide binding	166	-5.53722	3.33102	11.7145	0.791938	0.627446	5525
GO:0005524	ATP binding	5524	-2.90706	3.17202	8.12141	0.799094	0.809752	5525
GO:0008013	beta-catenin binding	-2.01986	2.03342	0.585179	0.992262	0.0120477	null
GO:0008134	transcription factor binding	-6.7003	2.76418	3.172	0.990507	0	null
GO:0010856	adenylate cyclase activator activity	-2.11494	0.69897	0.0218759	0.980846	0.336811	null
GO:0016301	kinase activity	-3.41287	2.87274	4.07438	0.936872	0	null
GO:0004674	protein serine/threonine kinase activity	4674	-2.35172	2.63347	2.34619	0.938476	0.81666	16301
GO:0016740	transferase activity	-3.16783	3.3604	12.5349	0.966953	0.306086	null
GO:0019899	enzyme binding	-5.01048	3.32263	11.4903	0.988579	0.0191652	null
GO:0019901	protein kinase binding	-5.73876	2.85673	3.92672	0.936333	0.0154768	null
GO:0031625	ubiquitin protein ligase binding	31625	-5.52788	2.48287	1.6571	0.939723	0.521993	19901
GO:0019904	protein domain specific binding	-3.68336	2.81558	3.57123	0.990355	0.0157561	null
GO:0023026	MHC class II protein complex binding	-3.63612	1.44716	0.147662	0.99754	0.00182676	null
GO:0035198	miRNA binding	-2.08625	1.53148	0.180476	0.873496	0.421467	null
GO:0036002	pre-mRNA binding	-2.87119	1.63347	0.229696	0.870641	0.431584	null
GO:0042169	SH2 domain binding	-2.17648	1.63347	0.229696	0.992982	0.0108651	null
GO:0042393	histone binding	-2.62021	2.3927	1.34537	0.991485	0.0133403	null
GO:0042826	histone deacetylase binding	-2.8663	2.10037	0.68362	0.943596	0.465787	null
GO:0045182	translation regulator activity	-3.59848	2.15229	0.771124	0.938902	0	null
GO:0045296	cadherin binding	-4.02638	2.51455	1.78288	0.991186	0.0138426	null
GO:0046872	metal ion binding	-7.83595	3.63899	23.8119	0.937605	0.273991	null

## Sheet: PSP_MF_DOWN
TermID	Name	Value	LogSize	Frequency	Uniqueness	Dispensability	Representative
GO:0000166	nucleotide binding	-20.2094	3.33102	11.7145	0.85698	0.49419	null
GO:0005524	ATP binding	5524	-17.1039	3.17202	8.12141	0.863512	0.809752	166
GO:0001046	core promoter sequence-specific DNA binding	-2.13857	1.63347	0.229696	0.86471	0.338185	null
GO:0000978	RNA polymerase II cis-regulatory region sequence-specific DNA binding	978	-14.8853	3.07846	6.54635	0.801024	0.519016	1046
GO:0000987	cis-regulatory region sequence-specific DNA binding	987	-5.47005	3.08707	6.6776	0.800478	0.84095	1046
GO:0003690	double-stranded DNA binding	3690	-4.98537	3.22272	9.1277	0.805105	0.7138	1046
GO:0043565	sequence-specific DNA binding	43565	-5.46609	3.2266	9.20973	0.804847	0.667378	1046
GO:1990837	sequence-specific double-stranded DNA binding	1990837	-3.42778	3.19756	8.61362	0.794871	0.843448	1046
GO:0001228	DNA-binding transcription activator activity, RNA polymerase II-specific	-8.7576	2.68034	2.61416	0.913901	0	null
GO:0000981	DNA-binding transcription factor activity, RNA polymerase II-specific	981	-7.41228	3.14145	7.56905	0.904052	0.743527	1228
GO:0001227	DNA-binding transcription repressor activity, RNA polymerase II-specific	1227	-5.99993	2.42488	1.44928	0.917779	0.605646	1228
GO:0003700	DNA-binding transcription factor activity	3700	-6.24866	3.16909	8.06672	0.907783	0.780285	1228
GO:0003712	transcription coregulator activity	3712	-5.87098	2.70415	2.76183	0.915472	0.549983	1228
GO:0003713	transcription coactivator activity	3713	-6.37241	2.43775	1.49303	0.911699	0.693848	1228
GO:0003714	transcription corepressor activity	3714	-2.95165	2.29885	1.08285	0.912933	0.799582	1228
GO:0002020	protease binding	-2.46732	2.14301	0.754717	0.91936	0.426198	null
GO:0002039	p53 binding	-6.73304	1.83251	0.366421	0.990294	0.0107421	null
GO:0003676	nucleic acid binding	-6.85105	3.6052	22.029	0.868972	0.378375	null
GO:0003682	chromatin binding	-11.4562	2.79588	3.41263	0.996337	0.00247832	null
GO:0003684	damaged DNA binding	-4.2676	1.88081	0.410172	0.867095	0.249202	null
GO:0003688	DNA replication origin binding	-2.21817	1.17609	0.0765655	0.877986	0.269201	null
GO:0003697	single-stranded DNA binding	-3.87808	2.08636	0.661745	0.860226	0.32442	null
GO:0003723	RNA binding	-50.7766	3.22557	9.18786	0.839378	0.37107	null
GO:0003677	DNA binding	3677	-29.5964	3.40278	13.8201	0.828706	0.540295	3723
GO:0003729	mRNA binding	-13.0626	2.53908	1.88679	0.863025	0.00227712	null
GO:0003779	actin binding	-7.33058	2.64738	2.42275	0.957242	0.0144346	null
GO:0008017	microtubule binding	8017	-3.59561	2.45179	1.54225	0.958643	0.696729	3779
GO:0051015	actin filament binding	51015	-2.15946	2.33041	1.16489	0.927989	0.672806	3779
GO:0004386	helicase activity	-4.36753	2.1959	0.853158	0.934931	0.196586	null
GO:0003678	DNA helicase activity	3678	-2.49666	1.79239	0.333607	0.933603	0.636689	4386
GO:0003724	RNA helicase activity	3724	-2.38602	1.89209	0.42111	0.931183	0.845492	4386
GO:0004535	poly(A)-specific ribonuclease activity	4535	-3.96852	1.14613	0.0710965	0.944994	0.541145	4386
GO:0004672	protein kinase activity	-5.77733	2.76343	3.16653	0.926189	0	null
GO:0004674	protein serine/threonine kinase activity	4674	-2.97329	2.63347	2.34619	0.928312	0.876244	4672
GO:0004842	ubiquitin-protein transferase activity	4842	-4.29612	2.6561	2.47197	0.942985	0.507879	4672
GO:0016301	kinase activity	16301	-6.17421	2.87274	4.07438	0.926345	0.853466	4672
GO:0005102	signaling receptor binding	-2.38602	3.18412	8.35111	0.98593	0.0222776	null
GO:0005158	insulin receptor binding	-2.01048	1.36173	0.120317	0.968763	0.347325	null
GO:0005164	tumor necrosis factor receptor binding	-4.90038	1.50515	0.169538	0.962166	0.00994657	null
GO:0005168	neurotrophin TRKA receptor binding	5168	-2.48036	0.845098	0.0328138	0.965078	0.576752	5164
GO:0005515	protein binding	-132.993	4.15731	78.5562	0.993403	0.0050319	null
GO:0008013	beta-catenin binding	-2.15632	2.03342	0.585179	0.989823	0.0112906	null
GO:0008134	transcription factor binding	-14.4162	2.76418	3.172	0.987654	0.0138426	null
GO:0008135	translation factor activity, RNA binding	-3.06161	1.93952	0.470331	0.855633	0.252858	null
GO:0008139	nuclear localization sequence binding	-2.33667	1.41497	0.136724	0.997459	0.00171444	null
GO:0010997	anaphase-promoting complex binding	-2.38602	1	0.0492207	0.971021	0.384852	null
GO:0016538	cyclin-dependent protein serine/threonine kinase regulator activity	-4.98999	1.70757	0.273448	0.967895	0	null
GO:0004861	cyclin-dependent protein serine/threonine kinase inhibitor activity	4861	-2.95369	1.11394	0.0656276	0.969787	0.645766	16538
GO:0043539	protein serine/threonine kinase activator activity	43539	-2.31304	1.85733	0.388296	0.967493	0.746004	16538
GO:0016740	transferase activity	-10.2677	3.3604	12.5349	0.954349	0.292131	null
GO:0019003	GDP binding	-2.06468	1.88649	0.415641	0.906062	0.156103	null
GO:0019899	enzyme binding	-18.0537	3.32263	11.4903	0.985253	0.0188343	null
GO:0019903	protein phosphatase binding	-3.48077	2.15836	0.782062	0.908941	0.427893	null
GO:0008157	protein phosphatase 1 binding	8157	-3.47122	1.43136	0.142193	0.920069	0.792402	19903
GO:0019904	protein domain specific binding	-13.8414	2.81558	3.57123	0.987466	0.0152603	null
GO:0031072	heat shock protein binding	-4.18791	2.12057	0.716434	0.989605	0.0115455	null
GO:0031593	polyubiquitin modification-dependent protein binding	-2.00276	1.76343	0.311731	0.990446	0.0105649	null
GO:0031625	ubiquitin protein ligase binding	-27.428	2.48287	1.6571	0.913085	0.0127367	null
GO:0019900	kinase binding	19900	-3.07241	2.902	4.35876	0.904265	0.601241	31625
GO:0019901	protein kinase binding	19901	-17.0964	2.85673	3.92672	0.905271	0.521993	31625
GO:0035198	miRNA binding	-4.1716	1.53148	0.180476	0.89271	0.421467	null
GO:0042393	histone binding	-5.55496	2.3927	1.34537	0.988861	0.0124183	null
GO:0042802	identical protein binding	-11.7231	3.31534	11.2989	0.98529	0.023828	null
GO:0042826	histone deacetylase binding	-7.43953	2.10037	0.68362	0.920094	0.421557	null
GO:0043022	ribosome binding	-3.63628	2.03342	0.585179	0.966095	0.00198634	null
GO:0043130	ubiquitin binding	-3.06161	2.02531	0.574241	0.989843	0.0112674	null
GO:0044183	protein folding chaperone	-2.63128	1.88081	0.410172	0.992542	0.315369	null
GO:0044877	protein-containing complex binding	-8.6631	3.11461	7.11512	0.995914	0.00631371	null
GO:0045296	cadherin binding	-31.8554	2.51455	1.78288	0.988492	0	null
GO:0046332	SMAD binding	-2.26377	1.90309	0.432048	0.990133	0.010929	null
GO:0046872	metal ion binding	-5.57736	3.63899	23.8119	0.972943	0.209834	null
GO:0046875	ephrin receptor binding	-2.69038	1.44716	0.147662	0.968383	0.35284	null
GO:0046982	protein heterodimerization activity	-14.7735	2.50786	1.75554	0.971982	0.0128278	null
GO:0042803	protein homodimerization activity	42803	-3.4207	2.86034	3.95953	0.970777	0.732185	46982
GO:0051219	phosphoprotein binding	-2.63128	1.96848	0.503145	0.98998	0.0111076	null
GO:0051787	misfolded protein binding	-6.89677	1.23045	0.0875034	0.991494	0.00935219	null
GO:0060090	molecular adaptor activity	-2.06468	3.07372	6.47525	1	0	null
GO:0070063	RNA polymerase binding	-2.2885	1.77085	0.3172	0.9254	0.388706	null
GO:0070742	C2H2 zinc finger domain binding	-2.68118	1.17609	0.0765655	0.969198	0.475233	null
GO:0097110	scaffold protein binding	-3.76787	1.85126	0.382827	0.990252	0.0107912	null
GO:0097157	pre-mRNA intronic binding	-2.95369	1.17609	0.0765655	0.900585	0.389041	null
GO:0097718	disordered domain specific binding	-8.6631	1.51851	0.175007	0.967751	0.009977	null
GO:0030165	PDZ domain binding	30165	-2.38602	1.94448	0.4758	0.965991	0.549461	97718
GO:1990381	ubiquitin-specific protease binding	-2.33667	1.27875	0.0984413	0.932323	0.347448	null
GO:1990841	promoter-specific chromatin binding	-8.63616	1.8451	0.377358	0.969544	0.00189563	null
GO:0031490	chromatin DNA binding	31490	-3.95464	2.15229	0.771124	0.838234	0.624697	1990841
GO:0031492	nucleosomal DNA binding	31492	-6.3076	1.78533	0.328138	0.823676	0.577459	1990841
